# Supplementary material for: Stochastic Dispersal Rather Than Deterministic Selection Explains the Spatio-Temporal Distribution of Soil Bacteria in a Temperate Grassland
Source: Front Microbiol. 2020 Jun 30;11:1391. doi: 10.3389/fmicb.2020.01391 (PMC7338559; doi:10.3389/fmicb.2020.01391)
Supplement: TABLE S3 — Variable selection with boosted GAMs per taxon. Values (except for ‘Total OTUs’) are given in % and should be read as the percentage of OTU per taxon for which a variable was selected. Results are shown after cross-validation (sheet 1) and after additional stability selection of the models (sheet 2). Colored symbols reflects selection frequencies (red to black = decreasing selection frequency). Abbreviations: C_mic/N_mic = Microbially bound carbon/nitrogen, EOC/EON = Extractable organic carbon/nitrogen, SM = Soil moisture, SOC = Soil Organic carbon. Fungi/Protozoa/PLFA.T = PLFA abundances of Fungi/Protozoa/all other organisms. [file Data_Sheet_2.xlsx]

## Sheet: Cross Validated
	Supplementary Table 3: Red/Black circles in front of numerical values provide a quick look up for numerical importance. Deep red circles represent the highest number within the data sheet, black circles the opposite.
Affiliation	Taxon	Number of OTUs	Soil Moisture	Bulk Density	Clay (%)	pH	Total N	SOC	C/N	NH4	NO3	PO4	EOC	EON	C_mic	N_mic	Cell Counts	Fungal PLFA	Protozoal PLFA	Other PLFA	Litter	Root	Grasses	Forbs	Legumes	Rh. Minor	Time	Space
Bacteria	All (Mean)	9553	57.3956	42.3951	43.6407	60.5046	35.4025	33.8532	48.7596	37.4228	40.469	41.7042	36.9622	37.5379	35.57	44.9492	32.2412	35.5595	32.1156	37.0878	43.9548	36.6272	49.5237	36.7633	39.5478	39.5792	57.6363	82.0475
Acidobacteria	SG_06(c)	496	55.4435	43.5484	43.3468	77.8226	37.0968	38.3065	41.3306	32.6613	36.8952	49.3952	31.25	42.9435	32.6613	56.0484	30.0403	35.0806	29.4355	31.6532	42.3387	34.879	43.3468	39.5161	33.2661	35.2823	62.5	93.1452
Planctomycetes	Planctomycetales(f)	336	52.6786	41.369	43.75	73.2143	34.2262	30.6548	45.8333	30.0595	34.5238	41.0714	33.0357	40.4762	36.0119	42.8571	31.25	32.4405	26.7857	39.881	45.5357	41.9643	51.7857	38.6905	33.3333	32.4405	68.1548	87.7976
Actinobacteria	Acidimicrobiales(o)	200	68.5	31.5	39	50	37	26.5	34.5	32	26.5	32.5	35	27.5	27.5	39.5	29.5	30.5	19.5	35	42.5	27.5	57.5	39	33.5	35	58	74.5
Deltaproteobacteria	Haliangium(g)	173	54.3353	45.6647	31.2139	72.2543	27.7457	28.9017	36.9942	26.0116	27.7457	49.711	29.4798	26.0116	31.7919	53.1792	20.8092	26.0116	23.6994	30.6358	36.4162	26.0116	30.6358	23.6994	32.948	26.5896	65.896	87.8613
Bacteroidetes	Chitinophagaceae(f)	167	50.8982	37.1257	37.7246	68.2635	35.3293	25.1497	51.497	41.9162	49.7006	41.9162	34.7305	34.7305	29.9401	44.3114	34.1317	32.3353	28.1437	34.1317	41.3174	31.1377	44.9102	30.5389	36.5269	43.1138	61.6766	79.0419
Verrucomicrobia	OPB35_soil_group(c)	145	38.6207	43.4483	35.1724	67.5862	19.3103	28.2759	33.1034	38.6207	33.7931	40	25.5172	30.3448	39.3103	52.4138	18.6207	24.8276	27.5862	24.1379	48.9655	28.2759	35.1724	40.6897	23.4483	24.1379	67.5862	86.2069
Alphaproteobacteria	Rhizobiales(o)	142	63.3803	45.7746	57.0423	57.0423	39.4366	42.2535	64.7887	45.0704	49.2958	52.1127	46.4789	51.4085	40.1408	43.662	48.5915	47.8873	37.3239	44.3662	57.7465	54.2254	66.1972	52.1127	55.6338	54.2254	61.2676	88.0282
Betaproteobacteria	Comamonadaceae(f)	141	71.6312	43.9716	53.9007	56.7376	28.3688	36.1702	51.773	47.5177	48.9362	44.6809	39.7163	51.773	35.461	44.6809	44.6809	45.3901	44.6809	36.1702	39.0071	34.0426	41.1348	34.0426	39.0071	31.2057	46.8085	80.1418
Actinobacteria	Gaiellales(o)	138	62.3188	50.7246	54.3478	62.3188	43.4783	37.6812	50	39.8551	45.6522	50	45.6522	43.4783	44.9275	46.3768	51.4493	46.3768	36.9565	47.8261	50	50.7246	53.6232	48.5507	44.2029	52.1739	65.942	86.2319
Bacteroidetes	Flavobacterium(g)	136	38.2353	30.8824	22.0588	32.3529	19.1176	24.2647	30.8824	32.3529	52.9412	36.0294	44.1176	36.7647	30.1471	35.2941	33.8235	27.9412	32.3529	19.1176	29.4118	19.8529	36.7647	24.2647	27.2059	27.2059	41.1765	64.7059
Planctomycetes	Gemmata(g)	120	71.6667	38.3333	45.8333	77.5	35	38.3333	59.1667	41.6667	43.3333	36.6667	30	35.8333	33.3333	48.3333	25	35	31.6667	31.6667	52.5	38.3333	45	30	32.5	39.1667	57.5	92.5
Actinobacteria	Streptomyces(g)	119	76.4706	68.9076	69.7479	65.5462	71.4286	59.6639	78.1513	52.1008	61.3445	48.7395	53.7815	61.3445	63.0252	53.7815	52.9412	54.6218	52.9412	67.2269	73.1092	68.9076	72.2689	68.0672	70.5882	68.9076	57.1429	96.6387
Betaproteobacteria	Nitrosomonadales(o)	99	65.6566	55.5556	53.5354	69.697	39.3939	38.3838	53.5354	46.4646	45.4545	55.5556	32.3232	31.3131	37.3737	58.5859	24.2424	36.3636	38.3838	42.4242	46.4646	32.3232	42.4242	30.303	35.3535	42.4242	67.6768	90.9091
Bacteroidetes	Cytophagaceae(f)	92	44.5652	27.1739	22.8261	60.8696	23.913	29.3478	45.6522	30.4348	40.2174	41.3043	36.9565	29.3478	30.4348	50	26.087	29.3478	32.6087	18.4783	33.6957	29.3478	42.3913	31.5217	38.0435	29.3478	48.913	76.087
Alphaproteobacteria	Rhodospirillaceae(f)	91	59.3407	73.6264	69.2308	72.5275	57.1429	59.3407	72.5275	53.8462	64.8352	60.4396	48.3516	63.7363	53.8462	61.5385	48.3516	61.5385	54.9451	68.1319	67.033	65.9341	76.9231	59.3407	68.1319	68.1319	56.044	87.9121
Betaproteobacteria	Oxalobacteraceae_Massilia(g)	91	49.4505	25.2747	23.0769	30.7692	19.7802	39.5604	28.5714	47.2527	60.4396	16.4835	39.5604	25.2747	19.7802	29.6703	37.3626	27.4725	31.8681	23.0769	15.3846	21.978	30.7692	20.8791	26.3736	25.2747	49.4505	52.7473
Actinobacteria	Solirubrobacterales(o)	90	64.4444	40	53.3333	62.2222	42.2222	34.4444	45.5556	43.3333	40	40	42.2222	41.1111	32.2222	44.4444	41.1111	35.5556	31.1111	37.7778	44.4444	43.3333	50	45.5556	41.1111	51.1111	52.2222	85.5556
Planctomycetes	Planctomyces(g)	88	52.2727	36.3636	42.0455	75	31.8182	32.9545	43.1818	30.6818	34.0909	45.4545	26.1364	36.3636	29.5455	60.2273	30.6818	29.5455	25	31.8182	52.2727	31.8182	45.4545	36.3636	30.6818	37.5	65.9091	90.9091
Deltaproteobacteria	H16(g)	82	51.2195	43.9024	42.6829	60.9756	35.3659	26.8293	39.0244	31.7073	37.8049	47.561	36.5854	34.1463	34.1463	41.4634	46.3415	35.3659	35.3659	39.0244	40.2439	40.2439	48.7805	42.6829	42.6829	40.2439	70.7317	84.1463
Chloroflexi	Anaerolineaceae(f)	81	45.679	55.5556	54.321	70.3704	37.037	28.3951	56.7901	46.9136	41.9753	44.4444	25.9259	41.9753	48.1481	49.3827	24.6914	40.7407	29.6296	46.9136	50.6173	33.3333	56.7901	44.4444	40.7407	46.9136	54.321	87.6543
Gammaproteobacteria	Xanthomonadales(o)	81	55.5556	37.037	46.9136	59.2593	35.8025	27.1605	50.6173	35.8025	32.0988	54.321	40.7407	35.8025	22.2222	41.9753	27.1605	32.0988	30.8642	33.3333	44.4444	27.1605	44.4444	33.3333	30.8642	27.1605	66.6667	79.0123
Firmicutes	Bacillus(g)	80	76.25	50	57.5	56.25	55	31.25	63.75	33.75	32.5	36.25	42.5	41.25	57.5	38.75	48.75	43.75	43.75	58.75	68.75	60	55	47.5	56.25	51.25	40	75
Gemmatimonadetes	Gemmatimonadaceae(f)	80	52.5	45	43.75	66.25	28.75	27.5	46.25	35	40	52.5	31.25	31.25	27.5	51.25	27.5	37.5	36.25	41.25	46.25	31.25	50	36.25	31.25	33.75	52.5	83.75
Saccharibacteria	Saccharibacteria(p)	75	50.6667	52	70.6667	70.6667	41.3333	56	69.3333	50.6667	56	54.6667	38.6667	38.6667	50.6667	60	33.3333	58.6667	38.6667	49.3333	64	53.3333	69.3333	49.3333	54.6667	73.3333	66.6667	89.3333
Actinobacteria	Nocardioides(g)	74	86.4865	33.7838	52.7027	54.0541	33.7838	44.5946	55.4054	56.7568	50	36.4865	45.9459	32.4324	29.7297	44.5946	16.2162	33.7838	32.4324	39.1892	37.8378	25.6757	48.6486	29.7297	35.1351	52.7027	68.9189	85.1351
Acidobacteria	SG03_Bryobacter(g)	73	36.9863	27.3973	23.2877	47.9452	19.1781	13.6986	26.0274	20.5479	16.4384	34.2466	19.1781	16.4384	8.21918	36.9863	19.1781	8.21918	15.0685	17.8082	34.2466	16.4384	39.726	16.4384	21.9178	26.0274	54.7945	69.863
Planctomycetes	Pirellula(g)	72	55.5556	38.8889	44.4444	81.9444	37.5	26.3889	51.3889	36.1111	40.2778	43.0556	25	26.3889	40.2778	58.3333	25	33.3333	22.2222	38.8889	55.5556	30.5556	31.9444	33.3333	40.2778	26.3889	65.2778	94.4444
Verrucomicrobia	Chthoniobacter(g)	71	64.7887	29.5775	36.6197	63.3803	32.3944	26.7606	64.7887	23.9437	32.3944	39.4366	26.7606	46.4789	40.8451	50.7042	32.3944	26.7606	36.6197	43.662	43.662	42.2535	39.4366	22.5352	40.8451	40.8451	47.8873	77.4648
Actinobacteria	Mycobacterium(g)	70	81.4286	37.1429	45.7143	44.2857	48.5714	35.7143	42.8571	47.1429	44.2857	38.5714	47.1429	34.2857	38.5714	34.2857	22.8571	31.4286	41.4286	44.2857	47.1429	34.2857	57.1429	38.5714	50	48.5714	60	80
Acidobacteria	SG03_Cand._Solibacter(g)	68	44.1176	42.6471	35.2941	60.2941	23.5294	29.4118	26.4706	26.4706	30.8824	51.4706	25	35.2941	19.1176	60.2941	25	25	22.0588	30.8824	32.3529	25	51.4706	32.3529	39.7059	44.1176	66.1765	80.8824
Bacteroidetes	Mucilaginibacter(g)	68	41.1765	27.9412	30.8824	51.4706	33.8235	27.9412	47.0588	26.4706	36.7647	14.7059	39.7059	47.0588	26.4706	30.8824	29.4118	33.8235	27.9412	23.5294	33.8235	23.5294	45.5882	29.4118	33.8235	36.7647	41.1765	66.1765
Deltaproteobacteria	Polyangiaceae_Sorangium(g)	68	55.8824	42.6471	26.4706	63.2353	25	25	27.9412	35.2941	25	35.2941	20.5882	23.5294	22.0588	50	25	27.9412	25	22.0588	30.8824	17.6471	35.2941	20.5882	25	30.8824	63.2353	79.4118
Actinobacteria	Acidimicrobiaceae(f)	67	80.597	37.3134	46.2687	64.1791	49.2537	29.8507	46.2687	38.806	38.806	34.3284	52.2388	52.2388	32.8358	46.2687	38.806	40.2985	25.3731	46.2687	34.3284	35.8209	47.7612	47.7612	40.2985	34.3284	65.6716	85.0746
Alphaproteobacteria	Bradyrhizobium(g)	67	68.6567	22.3881	26.8657	43.2836	19.403	26.8657	32.8358	31.3433	32.8358	28.3582	14.9254	7.46269	13.4328	41.791	10.4478	7.46269	8.95522	13.4328	26.8657	22.3881	44.7761	17.9104	17.9104	28.3582	77.6119	79.1045
Firmicutes	Paenibacillus(g)	67	85.0746	46.2687	55.2239	65.6716	44.7761	40.2985	56.7164	40.2985	56.7164	58.209	47.7612	53.7313	56.7164	49.2537	73.1343	61.194	40.2985	59.7015	52.2388	64.1791	74.6269	55.2239	70.1493	59.7015	56.7164	95.5224
Acidobacteria	SG_01(c)	66	19.697	9.09091	7.57576	9.09091	3.0303	9.09091	15.1515	4.54545	9.09091	10.6061	1.51515	4.54545	3.0303	9.09091	3.0303	3.0303	6.06061	7.57576	16.6667	9.09091	60.6061	15.1515	4.54545	18.1818	48.4848	18.1818
Planctomycetes	Tepidisphaerales(f)	64	34.375	31.25	67.1875	67.1875	25	23.4375	56.25	20.3125	31.25	40.625	29.6875	31.25	26.5625	46.875	28.125	18.75	29.6875	35.9375	32.8125	39.0625	53.125	25	25	37.5	40.625	81.25
Verrucomicrobia	Verrucomicrobiaceae(f)	62	75.8065	48.3871	43.5484	61.2903	33.871	32.2581	56.4516	50	50	45.1613	54.8387	48.3871	35.4839	62.9032	41.9355	48.3871	46.7742	35.4839	46.7742	33.871	56.4516	25.8065	46.7742	43.5484	54.8387	85.4839
Alphaproteobacteria	Variibacter(g)	61	65.5738	60.6557	65.5738	67.2131	54.0984	40.9836	73.7705	67.2131	50.8197	45.9016	57.377	60.6557	63.9344	47.541	39.3443	54.0984	47.541	62.2951	73.7705	62.2951	68.8525	57.377	75.4098	63.9344	60.6557	91.8033
Deltaproteobacteria	Bdellovibrio(g)	61	57.377	55.7377	55.7377	63.9344	45.9016	55.7377	65.5738	62.2951	57.377	45.9016	36.0656	42.623	49.1803	47.541	50.8197	50.8197	45.9016	49.1803	52.459	50.8197	54.0984	45.9016	59.0164	52.459	73.7705	93.4426
Actinobacteria	Solirubrobacter(g)	60	76.6667	41.6667	56.6667	61.6667	31.6667	30	50	30	35	45	50	40	31.6667	45	35	40	35	38.3333	35	46.6667	46.6667	31.6667	41.6667	36.6667	75	81.6667
Alphaproteobacteria	Sphingomonas(g)	59	27.1186	54.2373	50.8475	55.9322	35.5932	45.7627	59.322	38.9831	44.0678	37.2881	42.3729	54.2373	49.1525	38.9831	27.1186	37.2881	33.8983	50.8475	42.3729	52.5424	57.6271	45.7627	52.5424	50.8475	40.678	74.5763
Acidobacteria	SG_02(c)	58	10.3448	1.72414	1.72414	1.72414	3.44828	0	3.44828	3.44828	1.72414	0	1.72414	1.72414	1.72414	3.44828	1.72414	5.17241	0	1.72414	39.6552	0	41.3793	12.069	1.72414	6.89655	55.1724	5.17241
Acidobacteria	SG_07(o)	56	35.7143	33.9286	32.1429	41.0714	16.0714	17.8571	33.9286	14.2857	19.6429	32.1429	21.4286	19.6429	25	23.2143	21.4286	23.2143	23.2143	25	37.5	17.8571	26.7857	32.1429	28.5714	19.6429	19.6429	82.1429
Bacteroidetes	Hymenobacter(g)	55	38.1818	30.9091	30.9091	10.9091	25.4545	12.7273	45.4545	41.8182	58.1818	7.27273	32.7273	30.9091	16.3636	16.3636	25.4545	7.27273	18.1818	7.27273	12.7273	3.63636	36.3636	5.45455	41.8182	27.2727	58.1818	50.9091
Betaproteobacteria	Oxalobacteraceae(f)	55	47.2727	36.3636	25.4545	36.3636	18.1818	27.2727	41.8182	52.7273	32.7273	21.8182	49.0909	30.9091	27.2727	32.7273	30.9091	20	25.4545	34.5455	14.5455	25.4545	36.3636	21.8182	36.3636	27.2727	40	65.4545
Acidobacteria	SG_05(c)	53	64.1509	52.8302	35.8491	73.5849	26.4151	37.7358	41.5094	35.8491	26.4151	43.3962	22.6415	26.4151	35.8491	35.8491	20.7547	33.9623	11.3208	30.1887	45.283	28.3019	47.1698	35.8491	32.0755	24.5283	58.4906	88.6792
Bacteroidetes	Ferruginibacter(g)	52	61.5385	40.3846	32.6923	80.7692	53.8462	30.7692	61.5385	23.0769	73.0769	32.6923	57.6923	53.8462	25	46.1538	51.9231	32.6923	38.4615	32.6923	46.1538	34.6154	44.2308	40.3846	51.9231	40.3846	75	80.7692
Chloroflexi	KD4_96(c)	52	73.0769	44.2308	51.9231	63.4615	34.6154	40.3846	42.3077	34.6154	36.5385	42.3077	34.6154	42.3077	28.8462	50	30.7692	34.6154	19.2308	42.3077	44.2308	30.7692	42.3077	32.6923	32.6923	42.3077	53.8462	96.1538
Actinobacteria	Pseudonocardia(g)	51	76.4706	37.2549	52.9412	58.8235	35.2941	35.2941	56.8627	52.9412	41.1765	29.4118	41.1765	27.451	41.1765	37.2549	31.3725	35.2941	31.3725	35.2941	39.2157	33.3333	43.1373	37.2549	41.1765	54.902	60.7843	86.2745
Deltaproteobacteria	Myxococcales(o)	51	52.9412	35.2941	43.1373	64.7059	27.451	27.451	47.0588	39.2157	41.1765	43.1373	35.2941	37.2549	39.2157	45.098	27.451	31.3725	35.2941	19.6078	29.4118	39.2157	49.0196	29.4118	35.2941	25.4902	62.7451	84.3137
Gammaproteobacteria	Pseudomonas(g)	51	49.0196	31.3725	41.1765	45.098	39.2157	33.3333	37.2549	33.3333	23.5294	43.1373	17.6471	35.2941	39.2157	33.3333	25.4902	31.3725	27.451	50.9804	33.3333	45.098	43.1373	19.6078	41.1765	37.2549	39.2157	64.7059
Acidobacteria	SG_17(c)	50	42	52	42	84	50	24	36	46	40	40	20	30	36	50	22	24	12	32	38	14	34	28	28	20	62	98
Actinobacteria	Micromonosporaceae(f)	50	58	30	46	68	26	20	40	44	32	48	38	28	34	52	34	30	24	38	40	32	54	28	36	46	48	92
Alphaproteobacteria	Acetobacteraceae(f)	50	62	68	56	66	58	60	78	50	60	62	62	58	52	56	56	52	58	62	66	68	72	60	66	52	56	88
Acidobacteria	SG04_RB41(g)	48	33.3333	31.25	37.5	64.5833	31.25	16.6667	43.75	33.3333	35.4167	45.8333	27.0833	31.25	33.3333	41.6667	14.5833	29.1667	22.9167	31.25	47.9167	39.5833	41.6667	37.5	25	39.5833	60.4167	77.0833
Deltaproteobacteria	Sandaracinaceae(f)	48	72.9167	39.5833	31.25	60.4167	27.0833	37.5	50	35.4167	47.9167	58.3333	39.5833	22.9167	35.4167	58.3333	29.1667	33.3333	45.8333	27.0833	18.75	18.75	37.5	29.1667	27.0833	33.3333	70.8333	87.5
Firmicutes	Ruminococcaceae(f)	48	50	54.1667	64.5833	58.3333	43.75	35.4167	72.9167	56.25	50	50	47.9167	50	45.8333	54.1667	29.1667	60.4167	41.6667	47.9167	56.25	62.5	68.75	52.0833	60.4167	56.25	31.25	87.5
Nitrospirae	0319_6A21(f)	48	66.6667	70.8333	58.3333	60.4167	22.9167	29.1667	39.5833	35.4167	29.1667	41.6667	45.8333	35.4167	33.3333	37.5	35.4167	35.4167	25	31.25	45.8333	35.4167	45.8333	37.5	50	35.4167	66.6667	85.4167
Verrucomicrobia	DA101_soil_group(f)	48	70.8333	37.5	43.75	52.0833	50	37.5	58.3333	35.4167	37.5	52.0833	31.25	31.25	35.4167	66.6667	31.25	27.0833	33.3333	37.5	66.6667	50	58.3333	47.9167	43.75	41.6667	50	91.6667
Chloroflexi	TK10(c)	45	53.3333	55.5556	46.6667	77.7778	33.3333	20	44.4444	26.6667	37.7778	53.3333	22.2222	26.6667	31.1111	57.7778	20	15.5556	31.1111	26.6667	33.3333	37.7778	46.6667	20	28.8889	42.2222	62.2222	86.6667
Acidobacteria	SG04_11_24(g)	44	47.7273	63.6364	38.6364	72.7273	36.3636	34.0909	34.0909	22.7273	29.5455	38.6364	20.4545	31.8182	50	45.4545	20.4545	40.9091	27.2727	38.6364	65.9091	20.4545	38.6364	34.0909	45.4545	25	54.5455	90.9091
Bacteroidetes	Pedobacter(g)	44	40.9091	38.6364	34.0909	27.2727	25	38.6364	54.5455	34.0909	65.9091	34.0909	50	31.8182	27.2727	25	22.7273	38.6364	43.1818	27.2727	20.4545	13.6364	45.4545	25	54.5455	27.2727	52.2727	61.3636
Bacteroidetes	Sphingobacteriales(o)	44	52.2727	36.3636	27.2727	61.3636	43.1818	29.5455	50	50	43.1818	54.5455	40.9091	34.0909	40.9091	34.0909	50	45.4545	38.6364	36.3636	43.1818	52.2727	43.1818	52.2727	52.2727	40.9091	54.5455	70.4545
Verrucomicrobia	Opitutus(g)	44	52.2727	25	29.5455	63.6364	18.1818	13.6364	36.3636	47.7273	34.0909	29.5455	54.5455	47.7273	27.2727	43.1818	31.8182	31.8182	20.4545	31.8182	45.4545	18.1818	47.7273	29.5455	36.3636	38.6364	56.8182	63.6364
Gemmatimonadetes	Gemmatimonas(g)	43	53.4884	41.8605	37.2093	65.1163	34.8837	20.9302	44.186	37.2093	41.8605	46.5116	30.2326	34.8837	34.8837	53.4884	34.8837	39.5349	18.6047	27.907	39.5349	30.2326	34.8837	25.5814	37.2093	41.8605	51.1628	83.7209
Betaproteobacteria	SC_I_84(o)	42	52.381	57.1429	52.381	71.4286	35.7143	40.4762	50	38.0952	47.619	57.1429	33.3333	45.2381	35.7143	47.619	35.7143	42.8571	26.1905	50	40.4762	45.2381	61.9048	47.619	45.2381	33.3333	54.7619	90.4762
Latescibacteria	Latescibacteria(p)	41	73.1707	80.4878	34.1463	75.6098	21.9512	36.5854	41.4634	29.2683	34.1463	36.5854	29.2683	21.9512	48.7805	51.2195	19.5122	36.5854	24.3902	24.3902	60.9756	21.9512	31.7073	29.2683	29.2683	34.1463	65.8537	97.561
Deltaproteobacteria	BIrii41(f)	40	75	27.5	22.5	67.5	22.5	20	50	32.5	30	50	32.5	27.5	22.5	50	25	15	30	25	25	17.5	27.5	22.5	12.5	32.5	55	90
Alphaproteobacteria	Sphingomonadales(o)	39	41.0256	64.1026	69.2308	51.2821	58.9744	43.5897	64.1026	56.4103	56.4103	38.4615	58.9744	48.7179	61.5385	41.0256	33.3333	56.4103	41.0256	66.6667	58.9744	51.2821	74.359	58.9744	58.9744	64.1026	46.1538	84.6154
Deltaproteobacteria	Oligoflexales(o)	38	71.0526	60.5263	73.6842	78.9474	57.8947	52.6316	76.3158	55.2632	60.5263	60.5263	55.2632	71.0526	50	55.2632	50	65.7895	63.1579	55.2632	60.5263	63.1579	76.3158	65.7895	63.1579	71.0526	60.5263	100
Actinobacteria	Gaiella(g)	37	75.6757	48.6486	48.6486	78.3784	62.1622	27.027	51.3514	40.5405	45.9459	35.1351	54.0541	45.9459	32.4324	43.2432	59.4595	27.027	32.4324	29.7297	48.6486	48.6486	48.6486	54.0541	35.1351	32.4324	75.6757	91.8919
Alphaproteobacteria	Mesorhizobium(g)	37	43.2432	16.2162	18.9189	32.4324	16.2162	21.6216	24.3243	27.027	21.6216	27.027	29.7297	16.2162	21.6216	29.7297	10.8108	2.7027	13.5135	16.2162	43.2432	27.027	21.6216	32.4324	24.3243	43.2432	45.9459	70.2703
Alphaproteobacteria	Rhodospirillales(o)	37	54.0541	67.5676	67.5676	62.1622	45.9459	48.6486	67.5676	56.7568	45.9459	64.8649	40.5405	62.1622	48.6486	51.3514	45.9459	62.1622	54.0541	56.7568	62.1622	56.7568	78.3784	54.0541	64.8649	59.4595	51.3514	83.7838
Firmicutes	Lachnospiraceae(f)	37	83.7838	56.7568	48.6486	51.3514	48.6486	45.9459	62.1622	48.6486	40.5405	45.9459	54.0541	56.7568	56.7568	43.2432	40.5405	64.8649	54.0541	54.0541	59.4595	59.4595	64.8649	75.6757	62.1622	45.9459	43.2432	94.5946
Armatimonadetes	Fimbriimonadia(c)	36	47.2222	55.5556	55.5556	50	27.7778	30.5556	61.1111	22.2222	33.3333	47.2222	25	30.5556	47.2222	44.4444	25	41.6667	38.8889	47.2222	52.7778	47.2222	58.3333	38.8889	38.8889	58.3333	55.5556	80.5556
Gammaproteobacteria	Xanthomonadaceae(f)	36	47.2222	19.4444	33.3333	61.1111	25	36.1111	63.8889	38.8889	41.6667	44.4444	44.4444	33.3333	30.5556	58.3333	19.4444	33.3333	52.7778	38.8889	33.3333	25	36.1111	25	36.1111	36.1111	50	72.2222
Alphaproteobacteria	Rickettsiales(o)	35	60	60	68.5714	60	51.4286	45.7143	85.7143	48.5714	54.2857	57.1429	54.2857	60	54.2857	51.4286	45.7143	65.7143	51.4286	62.8571	62.8571	57.1429	68.5714	62.8571	45.7143	60	54.2857	85.7143
Bacteroidetes	Saprospiraceae(f)	35	71.4286	42.8571	54.2857	68.5714	40	31.4286	74.2857	54.2857	60	42.8571	45.7143	42.8571	42.8571	60	51.4286	37.1429	45.7143	48.5714	48.5714	25.7143	51.4286	42.8571	51.4286	42.8571	57.1429	85.7143
Planctomycetes	Pir4(g)	35	62.8571	25.7143	45.7143	88.5714	34.2857	31.4286	34.2857	20	25.7143	34.2857	28.5714	40	28.5714	51.4286	51.4286	37.1429	22.8571	28.5714	51.4286	37.1429	51.4286	34.2857	28.5714	20	68.5714	97.1429
Alphaproteobacteria	Caulobacteraceae(f)	33	81.8182	18.1818	9.09091	54.5455	3.0303	9.09091	18.1818	15.1515	15.1515	15.1515	18.1818	21.2121	15.1515	27.2727	9.09091	0	0	9.09091	3.0303	12.1212	18.1818	21.2121	9.09091	9.09091	72.7273	63.6364
Bacteroidetes	OPS17(f)	33	75.7576	63.6364	42.4242	63.6364	27.2727	24.2424	60.6061	60.6061	51.5152	30.303	36.3636	30.303	45.4545	42.4242	45.4545	45.4545	39.3939	33.3333	30.303	33.3333	39.3939	33.3333	30.303	39.3939	63.6364	87.8788
Gammaproteobacteria	Acidibacter(g)	33	36.3636	45.4545	42.4242	39.3939	15.1515	21.2121	51.5152	12.1212	27.2727	51.5152	24.2424	15.1515	27.2727	33.3333	21.2121	30.303	12.1212	33.3333	36.3636	24.2424	54.5455	24.2424	30.303	33.3333	51.5152	81.8182
Actinobacteria	MB-A2-108(c)	32	75	53.125	53.125	68.75	59.375	40.625	53.125	37.5	53.125	40.625	37.5	50	34.375	50	46.875	50	34.375	31.25	46.875	50	28.125	53.125	43.75	40.625	65.625	93.75
Alphaproteobacteria	Xanthobacteraceae(f)	32	59.375	71.875	53.125	71.875	50	68.75	65.625	53.125	62.5	53.125	40.625	46.875	65.625	40.625	53.125	50	56.25	53.125	75	56.25	78.125	59.375	56.25	62.5	56.25	87.5
Bacteroidetes	Terrimonas(g)	32	71.875	46.875	53.125	81.25	53.125	31.25	62.5	43.75	65.625	56.25	37.5	37.5	43.75	31.25	25	43.75	31.25	31.25	56.25	37.5	40.625	50	37.5	46.875	50	87.5
Betaproteobacteria	TRA3_20(o)	32	75	65.625	62.5	81.25	43.75	31.25	65.625	50	31.25	46.875	40.625	53.125	37.5	46.875	46.875	31.25	43.75	43.75	65.625	37.5	62.5	43.75	37.5	46.875	75	93.75
Deltaproteobacteria	Polyangiaceae(f)	32	46.875	28.125	31.25	62.5	12.5	15.625	28.125	25	34.375	31.25	25	21.875	18.75	37.5	18.75	28.125	25	21.875	40.625	12.5	34.375	25	34.375	3.125	56.25	93.75
Actinobacteria	Micrococcaceae(f)	31	67.7419	54.8387	77.4194	74.1935	51.6129	54.8387	74.1935	61.2903	80.6452	48.3871	29.0323	67.7419	54.8387	67.7419	54.8387	58.0645	51.6129	67.7419	64.5161	70.9677	67.7419	51.6129	45.1613	70.9677	70.9677	96.7742
Alphaproteobacteria	DA111(f)	31	58.0645	61.2903	67.7419	67.7419	64.5161	54.8387	80.6452	48.3871	54.8387	64.5161	61.2903	61.2903	51.6129	54.8387	38.7097	70.9677	41.9355	67.7419	74.1935	58.0645	61.2903	67.7419	74.1935	41.9355	67.7419	93.5484
Alphaproteobacteria	SM2D12(f)	31	61.2903	80.6452	54.8387	67.7419	58.0645	58.0645	74.1935	48.3871	64.5161	48.3871	64.5161	61.2903	45.1613	64.5161	41.9355	58.0645	67.7419	74.1935	61.2903	61.2903	74.1935	64.5161	64.5161	74.1935	61.2903	87.0968
Firmicutes	Clostridiaceae_1(f)	31	67.7419	41.9355	58.0645	48.3871	54.8387	32.2581	64.5161	51.6129	45.1613	38.7097	70.9677	48.3871	35.4839	48.3871	35.4839	61.2903	48.3871	51.6129	41.9355	48.3871	41.9355	35.4839	61.2903	35.4839	41.9355	87.0968
Gammaproteobacteria	Enterobacteriaceae(f)	31	22.5806	3.22581	6.45161	0	3.22581	25.8065	16.129	9.67742	9.67742	9.67742	16.129	9.67742	12.9032	0	3.22581	6.45161	3.22581	9.67742	3.22581	22.5806	9.67742	6.45161	16.129	12.9032	0	32.2581
Actinobacteria	Iamia(g)	30	86.6667	36.6667	40	83.3333	60	40	46.6667	36.6667	33.3333	33.3333	33.3333	43.3333	33.3333	36.6667	40	40	33.3333	30	30	46.6667	53.3333	53.3333	40	36.6667	73.3333	90
FBP	FBP(p)	30	70	50	56.6667	60	53.3333	36.6667	80	53.3333	76.6667	33.3333	46.6667	53.3333	43.3333	63.3333	43.3333	43.3333	43.3333	56.6667	40	46.6667	80	43.3333	56.6667	73.3333	93.3333	100
Firmicutes	Planococcaceae(f)	30	90	40	33.3333	46.6667	43.3333	23.3333	56.6667	20	23.3333	13.3333	56.6667	26.6667	50	33.3333	63.3333	23.3333	46.6667	60	50	70	73.3333	46.6667	46.6667	23.3333	20	63.3333
Alphaproteobacteria	Hyphomicrobiaceae(f)	29	58.6207	17.2414	24.1379	62.069	20.6897	31.0345	44.8276	48.2759	31.0345	31.0345	24.1379	10.3448	17.2414	27.5862	13.7931	17.2414	17.2414	27.5862	55.1724	17.2414	48.2759	34.4828	20.6897	44.8276	72.4138	82.7586
Alphaproteobacteria	Bradyrhizobiaceae(f)	28	75	10.7143	14.2857	50	7.14286	28.5714	10.7143	10.7143	25	28.5714	14.2857	21.4286	3.57143	42.8571	3.57143	3.57143	7.14286	14.2857	7.14286	14.2857	28.5714	21.4286	14.2857	17.8571	75	60.7143
Deltaproteobacteria	OM27_clade(g)	28	67.8571	39.2857	21.4286	78.5714	21.4286	14.2857	28.5714	42.8571	42.8571	25	17.8571	28.5714	35.7143	46.4286	21.4286	17.8571	14.2857	21.4286	32.1429	35.7143	28.5714	21.4286	21.4286	21.4286	71.4286	85.7143
Planctomycetes	OM190(cl)	28	28.5714	53.5714	42.8571	89.2857	28.5714	17.8571	39.2857	35.7143	32.1429	50	21.4286	17.8571	25	50	14.2857	25	32.1429	28.5714	39.2857	32.1429	21.4286	25	21.4286	25	46.4286	92.8571
Actinobacteria	Microbacteriaceae(f)	27	88.8889	51.8519	40.7407	59.2593	48.1481	74.0741	70.3704	59.2593	66.6667	59.2593	48.1481	44.4444	48.1481	70.3704	25.9259	48.1481	48.1481	40.7407	40.7407	40.7407	81.4815	25.9259	29.6296	44.4444	77.7778	85.1852
Cyanobacteria	Obscuribacterales(o)	27	33.3333	40.7407	44.4444	55.5556	25.9259	40.7407	48.1481	22.2222	25.9259	37.037	40.7407	48.1481	18.5185	33.3333	18.5185	40.7407	7.40741	44.4444	29.6296	48.1481	51.8519	22.2222	33.3333	25.9259	55.5556	59.2593
Deltaproteobacteria	Desulfuromonadales(o)	27	37.037	66.6667	48.1481	62.963	37.037	40.7407	33.3333	29.6296	33.3333	14.8148	25.9259	25.9259	37.037	40.7407	7.40741	25.9259	33.3333	40.7407	40.7407	29.6296	44.4444	22.2222	25.9259	22.2222	55.5556	96.2963
Gammaproteobacteria	Steroidobacter(g)	27	40.7407	59.2593	44.4444	66.6667	25.9259	29.6296	44.4444	59.2593	29.6296	40.7407	48.1481	70.3704	37.037	44.4444	40.7407	40.7407	25.9259	44.4444	37.037	51.8519	55.5556	44.4444	37.037	22.2222	59.2593	96.2963
Gammaproteobacteria	Xanthomonadaceae_Lysobacter(g)	27	59.2593	25.9259	37.037	62.963	29.6296	37.037	44.4444	37.037	37.037	62.963	25.9259	29.6296	40.7407	55.5556	11.1111	29.6296	22.2222	37.037	33.3333	62.963	37.037	22.2222	37.037	18.5185	51.8519	100
Betaproteobacteria	Burkholderiales(o)	26	42.3077	42.3077	57.6923	46.1538	23.0769	26.9231	46.1538	53.8462	42.3077	30.7692	53.8462	42.3077	34.6154	34.6154	15.3846	34.6154	38.4615	23.0769	34.6154	46.1538	46.1538	34.6154	46.1538	26.9231	50	73.0769
Deltaproteobacteria	Nannocystaceae(f)	26	76.9231	23.0769	30.7692	88.4615	7.69231	26.9231	42.3077	23.0769	53.8462	57.6923	38.4615	26.9231	19.2308	57.6923	23.0769	26.9231	34.6154	30.7692	57.6923	19.2308	38.4615	26.9231	23.0769	38.4615	69.2308	84.6154
Deltaproteobacteria	NB1_j(o)	26	50	65.3846	42.3077	92.3077	30.7692	57.6923	38.4615	26.9231	30.7692	34.6154	34.6154	26.9231	38.4615	26.9231	30.7692	42.3077	30.7692	38.4615	61.5385	30.7692	50	34.6154	38.4615	34.6154	80.7692	96.1538
Planctomycetes	Singulisphaera(g)	26	57.6923	26.9231	57.6923	30.7692	38.4615	38.4615	38.4615	7.69231	46.1538	50	23.0769	19.2308	38.4615	76.9231	34.6154	26.9231	15.3846	30.7692	42.3077	34.6154	38.4615	26.9231	26.9231	38.4615	65.3846	88.4615
Tectomicrobia	Tectomicrobia(p)	26	65.3846	53.8462	53.8462	73.0769	42.3077	38.4615	65.3846	26.9231	38.4615	65.3846	84.6154	50	23.0769	53.8462	26.9231	19.2308	34.6154	38.4615	42.3077	34.6154	65.3846	38.4615	69.2308	23.0769	84.6154	100
Alphaproteobacteria	Other	25	64	20	16	28	8	12	20	16	28	16	36	8	8	24	24	4	8	4	16	16	16	12	28	8	68	44
Firmicutes	Clostridiales(o)	24	62.5	66.6667	70.8333	54.1667	45.8333	50	66.6667	58.3333	41.6667	62.5	50	37.5	66.6667	50	41.6667	62.5	50	50	50	54.1667	79.1667	50	83.3333	79.1667	41.6667	83.3333
Actinobacteria	0319-6M6(f)	23	69.5652	56.5217	82.6087	78.2609	47.8261	17.3913	56.5217	43.4783	30.4348	34.7826	60.8696	52.1739	47.8261	30.4348	26.087	30.4348	39.1304	39.1304	52.1739	39.1304	73.913	39.1304	39.1304	56.5217	47.8261	95.6522
Actinobacteria	Other	23	65.2174	43.4783	52.1739	60.8696	47.8261	30.4348	39.1304	43.4783	30.4348	39.1304	43.4783	43.4783	34.7826	52.1739	17.3913	43.4783	17.3913	39.1304	52.1739	47.8261	60.8696	43.4783	52.1739	56.5217	43.4783	86.9565
Bacteroidetes	Chitinophaga(g)	23	65.2174	52.1739	34.7826	60.8696	43.4783	30.4348	56.5217	30.4348	52.1739	21.7391	43.4783	47.8261	43.4783	30.4348	39.1304	56.5217	47.8261	30.4348	47.8261	30.4348	60.8696	30.4348	43.4783	56.5217	52.1739	73.913
Betaproteobacteria	Burkholderia-Paraburkholderia(g)	23	17.3913	17.3913	21.7391	26.087	4.34783	17.3913	21.7391	4.34783	8.69565	26.087	13.0435	8.69565	13.0435	26.087	8.69565	0	21.7391	13.0435	30.4348	8.69565	47.8261	17.3913	13.0435	21.7391	39.1304	47.8261
Chloroflexi	Roseiflexus(g)	23	65.2174	52.1739	47.8261	52.1739	30.4348	30.4348	65.2174	43.4783	30.4348	65.2174	47.8261	21.7391	52.1739	47.8261	52.1739	43.4783	30.4348	43.4783	47.8261	47.8261	56.5217	52.1739	43.4783	43.4783	34.7826	95.6522
Deltaproteobacteria	Phaselicystis(g)	23	52.1739	21.7391	21.7391	69.5652	34.7826	34.7826	52.1739	17.3913	39.1304	30.4348	34.7826	39.1304	39.1304	56.5217	17.3913	17.3913	34.7826	34.7826	34.7826	17.3913	17.3913	13.0435	21.7391	34.7826	47.8261	86.9565
Planctomycetes	SM1A02(g)	23	39.1304	47.8261	47.8261	91.3043	21.7391	17.3913	30.4348	30.4348	8.69565	34.7826	8.69565	30.4348	21.7391	39.1304	21.7391	34.7826	8.69565	26.087	30.4348	21.7391	52.1739	26.087	30.4348	21.7391	56.5217	100
Planctomycetes	Isosphaera(g)	23	78.2609	21.7391	43.4783	43.4783	26.087	26.087	21.7391	26.087	43.4783	39.1304	39.1304	30.4348	30.4348	17.3913	34.7826	17.3913	30.4348	43.4783	39.1304	21.7391	65.2174	17.3913	39.1304	30.4348	60.8696	78.2609
Firmicutes	Halanaerobiales(o)	22	36.3636	31.8182	40.9091	45.4545	18.1818	27.2727	45.4545	18.1818	18.1818	27.2727	27.2727	22.7273	27.2727	31.8182	9.09091	40.9091	18.1818	36.3636	54.5455	31.8182	45.4545	36.3636	40.9091	40.9091	72.7273	54.5455
Acidobacteria	SG_22(c)	21	61.9048	52.381	33.3333	42.8571	28.5714	47.619	28.5714	28.5714	33.3333	38.0952	23.8095	19.0476	33.3333	9.52381	19.0476	23.8095	9.52381	23.8095	57.1429	14.2857	23.8095	19.0476	38.0952	9.52381	71.4286	95.2381
Alphaproteobacteria	Pedomicrobium(g)	21	71.4286	23.8095	42.8571	61.9048	28.5714	52.381	52.381	23.8095	42.8571	47.619	38.0952	28.5714	38.0952	57.1429	33.3333	23.8095	42.8571	47.619	52.381	38.0952	57.1429	52.381	47.619	52.381	90.4762	85.7143
Alphaproteobacteria	Rhodobacteraceae(f)	21	52.381	71.4286	80.9524	61.9048	57.1429	57.1429	80.9524	71.4286	57.1429	61.9048	52.381	57.1429	52.381	47.619	71.4286	52.381	52.381	76.1905	76.1905	61.9048	76.1905	52.381	57.1429	80.9524	47.619	95.2381
Alphaproteobacteria	Rhodobiaceae(f)	21	57.1429	76.1905	47.619	61.9048	66.6667	47.619	71.4286	47.619	57.1429	61.9048	61.9048	61.9048	52.381	28.5714	38.0952	52.381	52.381	38.0952	76.1905	52.381	57.1429	57.1429	61.9048	71.4286	57.1429	95.2381
Deltaproteobacteria	P3OB_42(f)	21	71.4286	42.8571	57.1429	80.9524	33.3333	33.3333	57.1429	38.0952	33.3333	66.6667	33.3333	38.0952	47.619	42.8571	33.3333	14.2857	38.0952	38.0952	76.1905	28.5714	38.0952	61.9048	38.0952	38.0952	80.9524	95.2381
Actinobacteria	Frankiales(o)	20	55	35	45	50	40	40	50	45	60	25	50	20	15	20	20	35	35	35	45	25	45	35	45	65	50	85
Actinobacteria	Microlunatus(g)	20	90	50	80	55	55	70	60	70	60	50	55	35	60	40	30	35	25	25	45	25	45	40	40	55	45	85
Alphaproteobacteria	Reyranella(g)	20	60	60	80	65	65	65	70	55	50	55	55	50	40	65	65	75	75	75	80	90	80	70	70	65	40	95
Actinobacteria	Agromyces(g)	19	78.9474	36.8421	57.8947	73.6842	47.3684	21.0526	42.1053	52.6316	31.5789	68.4211	26.3158	42.1053	36.8421	36.8421	26.3158	26.3158	21.0526	31.5789	31.5789	31.5789	36.8421	42.1053	42.1053	31.5789	78.9474	73.6842
Actinobacteria	Rubrobacter(g)	19	73.6842	63.1579	63.1579	73.6842	63.1579	57.8947	57.8947	52.6316	31.5789	36.8421	36.8421	73.6842	47.3684	47.3684	52.6316	42.1053	57.8947	42.1053	63.1579	57.8947	63.1579	57.8947	42.1053	42.1053	52.6316	94.7368
Betaproteobacteria	Comamonadaceae_Rhizobacter(g)	19	63.1579	47.3684	36.8421	57.8947	21.0526	26.3158	57.8947	42.1053	36.8421	26.3158	31.5789	36.8421	36.8421	42.1053	36.8421	26.3158	26.3158	42.1053	31.5789	26.3158	31.5789	31.5789	31.5789	31.5789	42.1053	89.4737
Cyanobacteria	SubsectionIII(o)	19	57.8947	21.0526	0	26.3158	42.1053	21.0526	31.5789	26.3158	36.8421	5.26316	57.8947	0	10.5263	10.5263	47.3684	5.26316	5.26316	42.1053	10.5263	21.0526	21.0526	31.5789	36.8421	36.8421	52.6316	73.6842
Firmicutes	Bacillales(o)	19	63.1579	68.4211	63.1579	42.1053	31.5789	36.8421	57.8947	36.8421	31.5789	42.1053	52.6316	47.3684	47.3684	42.1053	57.8947	31.5789	36.8421	52.6316	68.4211	52.6316	68.4211	31.5789	52.6316	52.6316	31.5789	89.4737
Firmicutes	Sporosarcina(g)	19	42.1053	21.0526	42.1053	57.8947	31.5789	15.7895	26.3158	10.5263	31.5789	5.26316	52.6316	31.5789	15.7895	36.8421	31.5789	47.3684	26.3158	31.5789	21.0526	73.6842	57.8947	36.8421	31.5789	36.8421	21.0526	84.2105
Nitrospirae	Nitrospira(f)	19	47.3684	52.6316	73.6842	73.6842	47.3684	26.3158	84.2105	42.1053	52.6316	57.8947	42.1053	42.1053	57.8947	36.8421	21.0526	78.9474	42.1053	52.6316	52.6316	52.6316	57.8947	52.6316	63.1579	42.1053	78.9474	94.7368
Actinobacteria	Acidothermus(g)	18	22.2222	5.55556	11.1111	16.6667	11.1111	5.55556	11.1111	16.6667	11.1111	11.1111	5.55556	5.55556	11.1111	5.55556	5.55556	11.1111	11.1111	11.1111	27.7778	5.55556	72.2222	16.6667	5.55556	16.6667	50	22.2222
Actinobacteria	Ilumatobacter(g)	18	77.7778	50	61.1111	83.3333	66.6667	44.4444	72.2222	38.8889	44.4444	72.2222	55.5556	50	66.6667	61.1111	38.8889	55.5556	61.1111	61.1111	55.5556	61.1111	77.7778	50	72.2222	66.6667	83.3333	94.4444
Actinobacteria	Nocardia(g)	18	50	33.3333	38.8889	61.1111	55.5556	33.3333	44.4444	61.1111	38.8889	38.8889	33.3333	38.8889	38.8889	11.1111	33.3333	27.7778	27.7778	50	55.5556	27.7778	66.6667	50	55.5556	66.6667	44.4444	83.3333
Alphaproteobacteria	Rhizobium(g)	18	66.6667	44.4444	55.5556	38.8889	50	38.8889	77.7778	61.1111	22.2222	44.4444	44.4444	27.7778	33.3333	66.6667	44.4444	38.8889	44.4444	38.8889	72.2222	50	61.1111	22.2222	77.7778	66.6667	50	72.2222
Alphaproteobacteria	Rickettsiaceae(f)	18	55.5556	61.1111	61.1111	72.2222	50	44.4444	66.6667	50	55.5556	44.4444	38.8889	66.6667	38.8889	66.6667	55.5556	55.5556	55.5556	66.6667	61.1111	55.5556	66.6667	66.6667	55.5556	50	61.1111	77.7778
Chloroflexi	S085(c)	18	38.8889	50	44.4444	77.7778	27.7778	33.3333	38.8889	22.2222	33.3333	50	27.7778	33.3333	38.8889	55.5556	11.1111	27.7778	27.7778	27.7778	38.8889	38.8889	27.7778	16.6667	33.3333	22.2222	72.2222	88.8889
Gammaproteobacteria	Legionella(g)	18	33.3333	38.8889	50	38.8889	38.8889	27.7778	50	38.8889	50	33.3333	50	55.5556	16.6667	50	50	38.8889	44.4444	44.4444	27.7778	44.4444	55.5556	55.5556	38.8889	50	55.5556	88.8889
Gammaproteobacteria	Moraxellaceae(f)	18	22.2222	27.7778	16.6667	11.1111	16.6667	5.55556	22.2222	22.2222	38.8889	27.7778	38.8889	5.55556	27.7778	16.6667	22.2222	33.3333	33.3333	5.55556	27.7778	16.6667	16.6667	11.1111	11.1111	11.1111	16.6667	38.8889
Actinobacteria	Microbacterium(g)	17	58.8235	29.4118	47.0588	23.5294	29.4118	64.7059	52.9412	41.1765	47.0588	52.9412	41.1765	29.4118	52.9412	29.4118	5.88235	35.2941	17.6471	23.5294	47.0588	41.1765	41.1765	23.5294	35.2941	23.5294	35.2941	70.5882
Actinobacteria	Propionibacteriaceae(f)	17	94.1176	23.5294	52.9412	52.9412	41.1765	64.7059	41.1765	52.9412	41.1765	47.0588	52.9412	47.0588	47.0588	47.0588	17.6471	11.7647	17.6471	17.6471	23.5294	23.5294	35.2941	35.2941	29.4118	58.8235	82.3529	64.7059
Actinobacteria	Rhodococcus(g)	17	76.4706	52.9412	41.1765	52.9412	35.2941	35.2941	52.9412	29.4118	47.0588	35.2941	64.7059	35.2941	41.1765	17.6471	17.6471	47.0588	35.2941	35.2941	41.1765	17.6471	58.8235	29.4118	35.2941	41.1765	76.4706	82.3529
Alphaproteobacteria	Cand_Alysiosphaera(g)	17	58.8235	70.5882	82.3529	82.3529	70.5882	35.2941	82.3529	58.8235	58.8235	58.8235	58.8235	58.8235	76.4706	47.0588	64.7059	64.7059	58.8235	64.7059	76.4706	64.7059	52.9412	58.8235	70.5882	47.0588	58.8235	94.1176
Alphaproteobacteria	Hyphomicrobium(g)	17	70.5882	11.7647	23.5294	52.9412	29.4118	29.4118	41.1765	47.0588	35.2941	41.1765	41.1765	17.6471	29.4118	35.2941	23.5294	23.5294	29.4118	41.1765	47.0588	29.4118	35.2941	35.2941	29.4118	17.6471	76.4706	70.5882
Alphaproteobacteria	Microvirga(g)	17	47.0588	58.8235	23.5294	52.9412	29.4118	29.4118	47.0588	29.4118	47.0588	35.2941	35.2941	41.1765	29.4118	47.0588	35.2941	35.2941	11.7647	52.9412	47.0588	47.0588	47.0588	35.2941	41.1765	47.0588	76.4706	88.2353
Alphaproteobacteria	Rhodoplanes(g)	17	88.2353	70.5882	64.7059	82.3529	58.8235	70.5882	94.1176	76.4706	82.3529	64.7059	58.8235	70.5882	58.8235	41.1765	64.7059	58.8235	64.7059	88.2353	82.3529	76.4706	76.4706	58.8235	52.9412	70.5882	64.7059	100
Bacteroidetes	Chryseobacterium(g)	17	23.5294	17.6471	11.7647	11.7647	5.88235	17.6471	23.5294	5.88235	5.88235	5.88235	17.6471	17.6471	11.7647	5.88235	0	23.5294	0	0	23.5294	5.88235	11.7647	5.88235	23.5294	23.5294	17.6471	47.0588
Chloroflexi	JG30_KF_CM45(o)	17	70.5882	52.9412	23.5294	76.4706	52.9412	58.8235	58.8235	41.1765	41.1765	52.9412	17.6471	52.9412	47.0588	64.7059	47.0588	41.1765	41.1765	58.8235	52.9412	47.0588	41.1765	58.8235	41.1765	47.0588	52.9412	82.3529
Actinobacteria	Micrococcales(o)	16	100	68.75	62.5	37.5	56.25	43.75	68.75	62.5	43.75	43.75	68.75	62.5	62.5	62.5	50	31.25	62.5	68.75	75	62.5	68.75	62.5	56.25	87.5	56.25	87.5
Actinobacteria	Micromonospora(g)	16	75	50	43.75	56.25	43.75	43.75	62.5	37.5	25	18.75	37.5	31.25	43.75	31.25	31.25	37.5	31.25	43.75	62.5	43.75	75	43.75	43.75	68.75	37.5	87.5
Alphaproteobacteria	Phyllobacteriaceae(f)	16	56.25	25	56.25	62.5	18.75	62.5	50	56.25	56.25	43.75	31.25	37.5	25	50	37.5	37.5	12.5	31.25	43.75	43.75	43.75	50	31.25	50	75	81.25
Alphaproteobacteria	Rhizomicrobium(g)	16	43.75	62.5	50	62.5	62.5	50	68.75	62.5	56.25	68.75	43.75	68.75	68.75	62.5	68.75	81.25	37.5	31.25	68.75	56.25	75	56.25	62.5	75	81.25	87.5
Alphaproteobacteria	Woodsholea(g)	16	62.5	0	18.75	50	31.25	12.5	6.25	6.25	12.5	37.5	0	18.75	0	37.5	12.5	0	0	18.75	18.75	6.25	43.75	18.75	0	37.5	75	87.5
Chloroflexi	Other	16	50	50	50	62.5	37.5	31.25	56.25	43.75	31.25	31.25	25	6.25	31.25	31.25	25	31.25	37.5	25	31.25	37.5	68.75	31.25	31.25	37.5	50	68.75
Firmicutes	Clostridia_Family_XI(f)	16	68.75	87.5	81.25	68.75	62.5	50	68.75	43.75	50	68.75	75	81.25	68.75	75	62.5	68.75	75	75	68.75	75	75	75	62.5	75	68.75	87.5
Firmicutes	Cohnella(g)	16	68.75	81.25	87.5	87.5	68.75	43.75	75	56.25	56.25	68.75	68.75	62.5	68.75	56.25	62.5	75	68.75	56.25	50	87.5	93.75	43.75	81.25	75	43.75	100
Firmicutes	Peptostreptococcaceae(f)	16	93.75	62.5	50	56.25	56.25	56.25	75	31.25	50	43.75	50	62.5	37.5	43.75	50	62.5	56.25	75	62.5	62.5	62.5	37.5	81.25	62.5	50	87.5
Gammaproteobacteria	Xanthomonadaceae_Arenimonas(g)	16	68.75	18.75	37.5	68.75	18.75	37.5	37.5	37.5	56.25	37.5	56.25	31.25	6.25	62.5	12.5	37.5	37.5	12.5	43.75	31.25	37.5	25	31.25	50	62.5	81.25
Verrucomicrobia	Cand._Xiphinematobacter(g)	16	50	31.25	31.25	43.75	18.75	18.75	43.75	12.5	12.5	37.5	43.75	37.5	18.75	37.5	50	25	18.75	37.5	31.25	31.25	56.25	31.25	31.25	18.75	62.5	68.75
Acidobacteria	SG10_ABS_19(f)	15	46.6667	26.6667	40	53.3333	13.3333	46.6667	46.6667	26.6667	33.3333	46.6667	13.3333	26.6667	26.6667	46.6667	20	26.6667	40	33.3333	33.3333	20	26.6667	20	33.3333	40	40	86.6667
Actinobacteria	288-2(f)	15	66.6667	46.6667	53.3333	93.3333	33.3333	40	66.6667	60	40	60	60	66.6667	53.3333	40	60	53.3333	40	26.6667	40	53.3333	60	53.3333	46.6667	53.3333	66.6667	93.3333
Actinobacteria	Arthrobacter(g)	15	53.3333	53.3333	53.3333	53.3333	26.6667	40	60	46.6667	60	26.6667	26.6667	40	60	26.6667	40	73.3333	53.3333	53.3333	60	40	60	46.6667	46.6667	26.6667	53.3333	86.6667
Actinobacteria	Intrasporangiaceae(f)	15	80	53.3333	66.6667	33.3333	60	26.6667	66.6667	46.6667	73.3333	40	53.3333	46.6667	60	53.3333	40	46.6667	53.3333	53.3333	80	73.3333	66.6667	33.3333	46.6667	73.3333	60	93.3333
Actinobacteria	Pseudonocardiaceae(f)	15	60	46.6667	13.3333	46.6667	40	66.6667	53.3333	66.6667	33.3333	26.6667	26.6667	33.3333	33.3333	26.6667	26.6667	26.6667	46.6667	46.6667	66.6667	46.6667	53.3333	40	26.6667	66.6667	60	100
Alphaproteobacteria	Methylobacteriaceae(f)	15	80	26.6667	26.6667	26.6667	33.3333	20	26.6667	26.6667	20	26.6667	33.3333	20	40	33.3333	26.6667	6.66667	13.3333	26.6667	53.3333	40	53.3333	40	0	46.6667	73.3333	73.3333
Betaproteobacteria	Comamonadaceae_Ramlibacter(g)	15	53.3333	26.6667	26.6667	53.3333	13.3333	40	40	26.6667	33.3333	20	33.3333	33.3333	20	40	20	26.6667	33.3333	13.3333	20	13.3333	26.6667	13.3333	40	6.66667	53.3333	73.3333
Betaproteobacteria	Rhodocyclaceae(f)	15	46.6667	53.3333	26.6667	33.3333	26.6667	46.6667	40	33.3333	20	46.6667	20	40	46.6667	46.6667	13.3333	33.3333	66.6667	26.6667	20	33.3333	46.6667	13.3333	40	6.66667	40	73.3333
Chloroflexi	JG30_KF_CM66(c)	15	26.6667	13.3333	40	80	40	6.66667	20	20	20	46.6667	13.3333	26.6667	20	40	20	13.3333	6.66667	13.3333	33.3333	26.6667	53.3333	26.6667	33.3333	6.66667	53.3333	80
Gammaproteobacteria	Coxiellaceae(f)	15	73.3333	60	66.6667	53.3333	60	66.6667	100	33.3333	73.3333	66.6667	53.3333	46.6667	40	60	53.3333	66.6667	46.6667	73.3333	60	33.3333	73.3333	53.3333	66.6667	73.3333	33.3333	93.3333
Planctomycetes	Schlesneria(g)	15	60	26.6667	6.66667	80	40	33.3333	33.3333	26.6667	33.3333	53.3333	46.6667	46.6667	26.6667	53.3333	26.6667	33.3333	26.6667	26.6667	20	26.6667	46.6667	60	26.6667	40	80	100
Acidobacteria	SG_03(c)	14	50	42.8571	57.1429	64.2857	35.7143	28.5714	64.2857	14.2857	42.8571	57.1429	50	50	50	35.7143	21.4286	35.7143	28.5714	57.1429	71.4286	78.5714	64.2857	28.5714	78.5714	28.5714	64.2857	78.5714
Alphaproteobacteria	Phenylobacterium(g)	14	64.2857	7.14286	14.2857	50	0	21.4286	7.14286	14.2857	14.2857	14.2857	35.7143	0	7.14286	50	7.14286	7.14286	7.14286	7.14286	7.14286	7.14286	21.4286	14.2857	28.5714	7.14286	92.8571	57.1429
Bacteroidetes	Dyadobacter(g)	14	57.1429	28.5714	35.7143	21.4286	28.5714	50	50	35.7143	57.1429	28.5714	35.7143	21.4286	35.7143	28.5714	7.14286	50	14.2857	21.4286	14.2857	28.5714	42.8571	21.4286	28.5714	28.5714	57.1429	57.1429
Bacteroidetes	NS11-12(f)	14	50	71.4286	50	71.4286	14.2857	28.5714	57.1429	50	57.1429	57.1429	71.4286	57.1429	28.5714	57.1429	50	42.8571	42.8571	35.7143	42.8571	35.7143	42.8571	42.8571	42.8571	64.2857	50	78.5714
Cyanobacteria	ML635J-21(c)	14	64.2857	57.1429	50	57.1429	50	64.2857	50	50	64.2857	42.8571	21.4286	28.5714	50	50	35.7143	35.7143	42.8571	35.7143	35.7143	35.7143	50	42.8571	42.8571	21.4286	64.2857	78.5714
Fibrobacteres	Fibrobacteres(p)	14	57.1429	35.7143	64.2857	57.1429	50	21.4286	64.2857	64.2857	64.2857	50	42.8571	42.8571	21.4286	57.1429	42.8571	42.8571	28.5714	28.5714	50	35.7143	35.7143	42.8571	42.8571	35.7143	28.5714	78.5714
Firmicutes	Bacillaceae(f)	14	78.5714	78.5714	71.4286	85.7143	50	57.1429	92.8571	57.1429	50	64.2857	71.4286	42.8571	71.4286	92.8571	57.1429	85.7143	78.5714	78.5714	85.7143	85.7143	92.8571	78.5714	78.5714	64.2857	35.7143	100
Acidobacteria	SG_04(c)	13	53.8462	53.8462	69.2308	61.5385	38.4615	53.8462	76.9231	15.3846	46.1538	46.1538	46.1538	46.1538	30.7692	53.8462	38.4615	7.69231	38.4615	30.7692	61.5385	53.8462	38.4615	46.1538	38.4615	38.4615	84.6154	76.9231
Bacteroidetes	AKYH767(f)	13	100	38.4615	46.1538	92.3077	38.4615	7.69231	61.5385	38.4615	30.7692	38.4615	53.8462	30.7692	53.8462	30.7692	46.1538	23.0769	15.3846	30.7692	61.5385	30.7692	7.69231	15.3846	61.5385	38.4615	53.8462	100
Bacteroidetes	Cryomorphaceae(f)	13	23.0769	0	23.0769	53.8462	15.3846	15.3846	61.5385	53.8462	38.4615	38.4615	69.2308	38.4615	46.1538	23.0769	46.1538	30.7692	30.7692	30.7692	23.0769	7.69231	30.7692	46.1538	23.0769	30.7692	30.7692	53.8462
Bacteroidetes	KD3-93(f)	13	53.8462	46.1538	46.1538	76.9231	61.5385	38.4615	76.9231	46.1538	69.2308	53.8462	53.8462	38.4615	38.4615	76.9231	69.2308	46.1538	38.4615	53.8462	69.2308	61.5385	76.9231	30.7692	46.1538	46.1538	61.5385	100
Chloroflexi	Chloroflexia(c)	13	69.2308	46.1538	46.1538	69.2308	53.8462	23.0769	61.5385	38.4615	46.1538	30.7692	30.7692	23.0769	46.1538	38.4615	23.0769	7.69231	15.3846	53.8462	30.7692	53.8462	38.4615	38.4615	46.1538	69.2308	61.5385	84.6154
Firmicutes	Erysipelotrichaceae(f)	13	53.8462	46.1538	30.7692	69.2308	53.8462	53.8462	92.3077	53.8462	23.0769	53.8462	61.5385	76.9231	76.9231	38.4615	92.3077	84.6154	53.8462	46.1538	38.4615	61.5385	69.2308	46.1538	76.9231	61.5385	53.8462	100
Gammaproteobacteria	Xanthomonadaceae_Rhodanobacter(g)	13	7.69231	0	0	30.7692	0	0	15.3846	0	23.0769	15.3846	0	15.3846	7.69231	30.7692	0	0	0	15.3846	15.3846	7.69231	46.1538	30.7692	7.69231	7.69231	30.7692	38.4615
TM6	TM6(p)	13	30.7692	46.1538	76.9231	69.2308	69.2308	69.2308	61.5385	61.5385	38.4615	46.1538	76.9231	46.1538	76.9231	46.1538	30.7692	69.2308	46.1538	69.2308	61.5385	69.2308	84.6154	76.9231	46.1538	61.5385	69.2308	92.3077
Actinobacteria	Cand_Microthrix(g)	12	83.3333	41.6667	25	58.3333	58.3333	58.3333	25	41.6667	41.6667	50	41.6667	41.6667	50	25	41.6667	25	16.6667	58.3333	25	58.3333	58.3333	25	33.3333	50	75	75
Actinobacteria	CL500-29(g)	12	75	8.33333	50	50	66.6667	33.3333	50	41.6667	25	25	41.6667	33.3333	25	58.3333	8.33333	33.3333	16.6667	33.3333	8.33333	16.6667	83.3333	16.6667	33.3333	41.6667	41.6667	83.3333
Actinobacteria	Kribbella(g)	12	83.3333	41.6667	83.3333	33.3333	16.6667	58.3333	33.3333	50	75	50	41.6667	33.3333	41.6667	33.3333	50	25	25	41.6667	58.3333	50	58.3333	33.3333	41.6667	75	66.6667	100
Actinobacteria	Patulibacter(g)	12	83.3333	25	58.3333	50	41.6667	41.6667	58.3333	8.33333	83.3333	25	50	41.6667	33.3333	75	16.6667	25	50	25	33.3333	41.6667	41.6667	8.33333	50	58.3333	50	91.6667
Actinobacteria	Streptosporangiaceae(f)	12	58.3333	50	50	50	58.3333	25	33.3333	25	33.3333	41.6667	50	58.3333	58.3333	66.6667	25	16.6667	33.3333	25	41.6667	41.6667	50	25	25	66.6667	33.3333	91.6667
Alphaproteobacteria	A839(f)	12	66.6667	33.3333	8.33333	41.6667	16.6667	25	25	0	33.3333	25	8.33333	8.33333	8.33333	33.3333	16.6667	8.33333	0	16.6667	16.6667	16.6667	25	8.33333	16.6667	16.6667	91.6667	75
Alphaproteobacteria	Beijerinckiaceae(f)	12	66.6667	16.6667	16.6667	33.3333	8.33333	16.6667	16.6667	8.33333	16.6667	25	16.6667	8.33333	0	16.6667	0	0	8.33333	0	33.3333	0	33.3333	16.6667	8.33333	25	91.6667	33.3333
Alphaproteobacteria	Mitochondria	12	50	58.3333	50	66.6667	41.6667	58.3333	66.6667	75	50	41.6667	66.6667	50	50	66.6667	41.6667	66.6667	50	66.6667	66.6667	66.6667	83.3333	50	58.3333	50	58.3333	75
Bacteroidetes	Flavisolibacter(g)	12	41.6667	8.33333	16.6667	41.6667	33.3333	25	41.6667	16.6667	75	25	0	8.33333	8.33333	33.3333	8.33333	16.6667	25	16.6667	25	25	16.6667	25	58.3333	25	50	66.6667
Chloroflexi	Gitt_GS_136(c)	12	91.6667	58.3333	33.3333	83.3333	66.6667	50	66.6667	58.3333	50	41.6667	50	50	50	8.33333	33.3333	41.6667	33.3333	25	25	25	50	25	41.6667	33.3333	66.6667	83.3333
Chloroflexi	JG37_AG_4(c)	12	0	0	0	0	0	0	0	0	0	0	0	0	0	0	0	0	0	0	33.3333	0	58.3333	0	0	8.33333	25	8.33333
Chloroflexi	Ktedonobacteria(c)	12	50	58.3333	50	91.6667	41.6667	33.3333	50	16.6667	41.6667	50	41.6667	33.3333	50	66.6667	25	33.3333	16.6667	41.6667	33.3333	33.3333	66.6667	41.6667	41.6667	41.6667	83.3333	91.6667
Gammaproteobacteria	Cellvibrionales(o)	12	50	33.3333	41.6667	33.3333	33.3333	25	41.6667	33.3333	83.3333	50	25	41.6667	41.6667	25	50	33.3333	41.6667	16.6667	25	25	50	33.3333	41.6667	33.3333	50	58.3333
Acidobacteria	SG_13(c)	11	0	9.09091	9.09091	9.09091	9.09091	9.09091	9.09091	9.09091	9.09091	9.09091	0	0	9.09091	0	9.09091	9.09091	0	0	18.1818	9.09091	81.8182	18.1818	0	9.09091	36.3636	9.09091
Acidobacteria	SG01_Granulicella(g)	11	18.1818	0	0	18.1818	0	0	18.1818	0	0	9.09091	0	0	0	9.09091	0	0	0	0	45.4545	0	45.4545	0	18.1818	18.1818	45.4545	27.2727
Actinobacteria	Actinoplanes(g)	11	63.6364	54.5455	45.4545	54.5455	54.5455	45.4545	63.6364	45.4545	45.4545	45.4545	54.5455	54.5455	63.6364	27.2727	45.4545	72.7273	54.5455	72.7273	54.5455	45.4545	72.7273	36.3636	72.7273	72.7273	45.4545	90.9091
Actinobacteria	Amycolatopsis(g)	11	54.5455	18.1818	45.4545	72.7273	36.3636	18.1818	27.2727	36.3636	36.3636	54.5455	27.2727	18.1818	27.2727	45.4545	18.1818	27.2727	18.1818	36.3636	18.1818	45.4545	54.5455	18.1818	54.5455	63.6364	36.3636	81.8182
Bacteroidetes	PHOS-HE51(f)	11	81.8182	54.5455	54.5455	72.7273	36.3636	45.4545	63.6364	72.7273	63.6364	54.5455	45.4545	54.5455	18.1818	63.6364	45.4545	36.3636	45.4545	27.2727	63.6364	36.3636	45.4545	36.3636	27.2727	45.4545	54.5455	90.9091
Bacteroidetes	Sporocytophaga(g)	11	27.2727	27.2727	36.3636	54.5455	36.3636	36.3636	45.4545	54.5455	45.4545	45.4545	36.3636	27.2727	27.2727	54.5455	27.2727	63.6364	27.2727	45.4545	54.5455	45.4545	36.3636	27.2727	54.5455	36.3636	45.4545	72.7273
Betaproteobacteria	Oxalobacteraceae_Duganella(g)	11	63.6364	72.7273	27.2727	54.5455	18.1818	72.7273	63.6364	54.5455	36.3636	27.2727	36.3636	63.6364	36.3636	45.4545	18.1818	63.6364	63.6364	54.5455	54.5455	36.3636	63.6364	36.3636	81.8182	36.3636	72.7273	72.7273
Betaproteobacteria	Oxalobacteraceae_Janthinobacterium(g)	11	54.5455	45.4545	36.3636	36.3636	9.09091	9.09091	54.5455	63.6364	54.5455	18.1818	45.4545	45.4545	27.2727	27.2727	54.5455	27.2727	18.1818	36.3636	45.4545	9.09091	63.6364	45.4545	81.8182	54.5455	54.5455	90.9091
Deltaproteobacteria	Anaeromyxobacter(g)	11	72.7273	36.3636	63.6364	63.6364	36.3636	45.4545	72.7273	27.2727	27.2727	45.4545	36.3636	45.4545	54.5455	45.4545	18.1818	63.6364	27.2727	72.7273	54.5455	27.2727	63.6364	45.4545	36.3636	54.5455	45.4545	81.8182
Gammaproteobacteria	Enterobacteriaceae_Serratia(g)	11	36.3636	0	0	0	27.2727	9.09091	0	0	0	0	0	0	9.09091	0	0	9.09091	0	0	9.09091	9.09091	27.2727	9.09091	0	9.09091	9.09091	54.5455
Planctomycetes	BD7-11(cl)	11	72.7273	45.4545	36.3636	54.5455	27.2727	27.2727	72.7273	54.5455	63.6364	54.5455	18.1818	27.2727	45.4545	54.5455	36.3636	36.3636	54.5455	45.4545	27.2727	27.2727	54.5455	54.5455	9.09091	27.2727	36.3636	81.8182
Planctomycetes	vadinHA49(cl)	11	81.8182	36.3636	63.6364	81.8182	45.4545	36.3636	63.6364	54.5455	45.4545	36.3636	81.8182	36.3636	54.5455	63.6364	63.6364	54.5455	72.7273	27.2727	45.4545	27.2727	63.6364	27.2727	54.5455	45.4545	63.6364	90.9091
Actinobacteria	Actinophytocola(g)	10	50	30	10	50	10	10	20	30	50	20	0	20	0	40	20	40	10	30	40	20	30	30	30	10	30	90
Actinobacteria	Cellulomonadaceae(f)	10	90	40	60	20	40	60	30	30	20	40	30	10	30	20	10	40	30	10	30	10	80	30	40	50	80	90
Actinobacteria	Nakamurella(g)	10	70	50	40	60	70	50	70	60	60	40	70	10	50	20	20	50	50	60	30	20	50	30	50	60	80	100
Alphaproteobacteria	Pseudolabrys(g)	10	50	30	20	20	10	40	70	30	30	40	40	40	30	60	20	20	30	40	30	30	90	40	50	50	40	80
Bacteroidetes	NS9(f)	10	80	50	40	20	60	30	40	30	50	50	40	50	20	60	50	50	70	40	10	20	50	30	20	30	40	70
Betaproteobacteria	Comamonadaceae_Comamonas(g)	10	30	30	40	70	20	20	40	50	50	40	30	40	30	20	20	20	10	30	40	20	70	50	60	20	50	80
Chloroflexi	Caldilineales(o)	10	30	50	40	70	30	40	70	20	20	50	10	40	30	80	40	70	40	60	40	70	80	80	50	60	80	90
Firmicutes	Lactobacillales(o)	10	50	0	10	10	30	10	0	10	10	0	10	10	0	0	10	20	20	10	20	10	30	0	30	10	20	40
Gammaproteobacteria	Oceanospirillales(o)	10	90	40	50	60	40	20	100	30	70	80	90	20	40	80	40	80	50	30	60	30	80	30	50	30	60	100
Planctomycetes	CCM11a(f)	10	40	40	60	100	30	60	60	40	40	40	20	20	50	30	60	20	30	20	90	20	20	40	50	20	100	100
Acidobacteria	SG_11(c)	9	66.6667	77.7778	55.5556	88.8889	33.3333	33.3333	44.4444	33.3333	33.3333	33.3333	88.8889	66.6667	22.2222	44.4444	44.4444	33.3333	33.3333	33.3333	44.4444	33.3333	66.6667	66.6667	44.4444	33.3333	77.7778	77.7778
Acidobacteria	SG01_Acidobacterium(g)	9	0	11.1111	0	11.1111	0	0	11.1111	11.1111	0	0	0	0	0	11.1111	0	11.1111	11.1111	22.2222	66.6667	11.1111	22.2222	22.2222	0	22.2222	44.4444	22.2222
Acidobacteria	SG01_Cand._Koribacter(g)	9	11.1111	0	0	0	11.1111	0	0	0	11.1111	0	0	0	0	0	0	0	0	11.1111	22.2222	11.1111	44.4444	11.1111	0	11.1111	44.4444	33.3333
Actinobacteria	Geodermatophilaceae(f)	9	77.7778	44.4444	77.7778	55.5556	44.4444	33.3333	55.5556	44.4444	44.4444	88.8889	77.7778	44.4444	77.7778	55.5556	55.5556	44.4444	55.5556	66.6667	44.4444	77.7778	77.7778	55.5556	44.4444	55.5556	55.5556	100
Bacteroidetes	Niastella(g)	9	77.7778	22.2222	44.4444	66.6667	11.1111	44.4444	33.3333	22.2222	44.4444	66.6667	44.4444	22.2222	11.1111	66.6667	11.1111	11.1111	22.2222	11.1111	55.5556	33.3333	44.4444	22.2222	22.2222	22.2222	44.4444	100
Bacteroidetes	Other	9	44.4444	33.3333	11.1111	33.3333	44.4444	44.4444	44.4444	44.4444	44.4444	33.3333	44.4444	22.2222	22.2222	33.3333	22.2222	33.3333	33.3333	55.5556	44.4444	22.2222	33.3333	33.3333	44.4444	22.2222	55.5556	66.6667
Bacteroidetes	Parafilimonas(g)	9	55.5556	55.5556	44.4444	88.8889	33.3333	22.2222	66.6667	11.1111	66.6667	33.3333	66.6667	11.1111	33.3333	55.5556	22.2222	33.3333	22.2222	22.2222	33.3333	33.3333	44.4444	55.5556	33.3333	44.4444	44.4444	66.6667
Bacteroidetes	Spirosoma(g)	9	88.8889	44.4444	55.5556	44.4444	66.6667	11.1111	77.7778	33.3333	44.4444	44.4444	55.5556	33.3333	22.2222	55.5556	33.3333	55.5556	22.2222	55.5556	22.2222	55.5556	66.6667	33.3333	44.4444	44.4444	77.7778	77.7778
Betaproteobacteria	Comamonadaceae_Variovorax(g)	9	33.3333	33.3333	22.2222	55.5556	22.2222	33.3333	55.5556	33.3333	0	22.2222	11.1111	22.2222	22.2222	44.4444	11.1111	11.1111	33.3333	22.2222	22.2222	33.3333	0	22.2222	11.1111	0	44.4444	77.7778
Chloroflexi	Ardenticatenia(c)	9	66.6667	77.7778	22.2222	88.8889	44.4444	44.4444	33.3333	55.5556	66.6667	33.3333	33.3333	55.5556	33.3333	66.6667	22.2222	55.5556	44.4444	33.3333	55.5556	33.3333	55.5556	44.4444	33.3333	33.3333	55.5556	100
Deltaproteobacteria	Bdellovibrionales(o)	9	55.5556	77.7778	66.6667	66.6667	33.3333	55.5556	66.6667	66.6667	44.4444	44.4444	55.5556	55.5556	55.5556	55.5556	44.4444	77.7778	33.3333	66.6667	44.4444	33.3333	44.4444	55.5556	55.5556	33.3333	55.5556	77.7778
Deltaproteobacteria	mle1_27(f)	9	88.8889	44.4444	44.4444	88.8889	33.3333	22.2222	77.7778	55.5556	55.5556	55.5556	22.2222	55.5556	11.1111	66.6667	22.2222	33.3333	44.4444	33.3333	22.2222	44.4444	33.3333	44.4444	22.2222	55.5556	55.5556	88.8889
Deltaproteobacteria	Myxococcaceae(f)	9	66.6667	22.2222	22.2222	11.1111	22.2222	44.4444	44.4444	22.2222	22.2222	11.1111	22.2222	11.1111	22.2222	33.3333	11.1111	33.3333	22.2222	33.3333	22.2222	22.2222	44.4444	22.2222	44.4444	22.2222	33.3333	77.7778
Elusimicrobia	Elusi_Lineage_IIa(o)	9	22.2222	66.6667	88.8889	77.7778	44.4444	44.4444	55.5556	22.2222	66.6667	55.5556	22.2222	44.4444	44.4444	77.7778	77.7778	55.5556	55.5556	44.4444	77.7778	55.5556	55.5556	33.3333	66.6667	33.3333	77.7778	88.8889
Gammaproteobacteria	Xanthomonadaceae_Pseudoxanthomonas(g)	9	66.6667	11.1111	11.1111	66.6667	33.3333	33.3333	33.3333	22.2222	66.6667	44.4444	44.4444	44.4444	44.4444	44.4444	11.1111	33.3333	33.3333	11.1111	22.2222	22.2222	22.2222	11.1111	55.5556	11.1111	22.2222	66.6667
Gemmatimonadetes	Longimicrobiaceae(f)	9	44.4444	44.4444	33.3333	44.4444	33.3333	0	66.6667	33.3333	77.7778	44.4444	11.1111	22.2222	55.5556	44.4444	55.5556	33.3333	22.2222	11.1111	33.3333	22.2222	33.3333	0	11.1111	11.1111	22.2222	55.5556
Peregrinibacteria	Peregrinibacteria(p)	9	77.7778	66.6667	77.7778	77.7778	55.5556	66.6667	100	77.7778	66.6667	55.5556	66.6667	88.8889	77.7778	55.5556	77.7778	88.8889	66.6667	77.7778	66.6667	77.7778	88.8889	66.6667	77.7778	66.6667	55.5556	88.8889
Planctomycetes	AKYG857(g)	9	11.1111	66.6667	66.6667	88.8889	33.3333	44.4444	55.5556	55.5556	77.7778	55.5556	33.3333	66.6667	66.6667	77.7778	33.3333	55.5556	44.4444	55.5556	44.4444	55.5556	55.5556	44.4444	33.3333	22.2222	88.8889	100
Unclassified	i.s.(k)	9	66.6667	77.7778	55.5556	66.6667	66.6667	66.6667	66.6667	33.3333	55.5556	33.3333	44.4444	44.4444	66.6667	44.4444	55.5556	22.2222	44.4444	55.5556	55.5556	77.7778	55.5556	66.6667	77.7778	55.5556	55.5556	100
Acidobacteria	SG_18(c)	8	12.5	62.5	62.5	100	37.5	37.5	50	12.5	25	0	50	37.5	25	50	12.5	37.5	25	37.5	50	50	37.5	12.5	62.5	50	75	100
Acidobacteria	SG04_Blastocatella(g)	8	75	50	37.5	37.5	50	62.5	50	37.5	37.5	25	37.5	37.5	25	25	50	50	25	37.5	37.5	50	50	0	37.5	62.5	50	75
Acidobacteria	SG06_Vicinamibacter(g)	8	100	37.5	50	87.5	12.5	37.5	37.5	37.5	37.5	37.5	25	62.5	25	62.5	25	50	37.5	62.5	62.5	50	100	75	62.5	50	37.5	100
Bacteroidetes	Ohtaekwangia(g)	8	100	50	25	87.5	37.5	25	50	37.5	12.5	75	62.5	37.5	25	87.5	37.5	12.5	62.5	62.5	62.5	50	25	37.5	25	50	50	100
Chlorobi	Chlorobi_OPB56(f)	8	50	37.5	37.5	62.5	25	12.5	25	50	37.5	62.5	25	12.5	0	62.5	25	25	12.5	12.5	50	25	37.5	25	37.5	37.5	12.5	87.5
Firmicutes	Other	8	75	37.5	62.5	50	37.5	25	62.5	25	50	62.5	50	75	37.5	37.5	25	62.5	37.5	75	75	75	62.5	50	75	50	25	75
Gammaproteobacteria	Aeromonadales(o)	8	25	37.5	37.5	12.5	12.5	0	50	25	12.5	75	12.5	25	25	62.5	0	50	37.5	0	0	0	50	12.5	62.5	25	12.5	75
Gammaproteobacteria	Xanthomonadaceae_Dokdonella(g)	8	50	25	25	37.5	25	37.5	50	12.5	50	50	25	37.5	0	62.5	37.5	12.5	37.5	50	37.5	37.5	62.5	12.5	62.5	75	25	75
Verrucomicrobia	Other	8	75	37.5	25	87.5	50	37.5	75	25	62.5	62.5	50	62.5	50	50	25	37.5	25	75	25	62.5	75	50	25	50	37.5	100
Acidobacteria	SG_15(c)	7	28.5714	57.1429	57.1429	57.1429	14.2857	0	57.1429	28.5714	14.2857	28.5714	28.5714	28.5714	42.8571	28.5714	28.5714	42.8571	28.5714	28.5714	71.4286	0	57.1429	42.8571	42.8571	42.8571	42.8571	71.4286
Acidobacteria	SG04_DS_100(g)	7	71.4286	57.1429	85.7143	85.7143	71.4286	14.2857	57.1429	42.8571	42.8571	42.8571	28.5714	42.8571	42.8571	71.4286	42.8571	85.7143	85.7143	28.5714	57.1429	71.4286	85.7143	57.1429	42.8571	71.4286	42.8571	100
Actinobacteria	Actinomadura(g)	7	42.8571	14.2857	71.4286	28.5714	42.8571	14.2857	28.5714	28.5714	28.5714	28.5714	42.8571	14.2857	57.1429	71.4286	42.8571	42.8571	42.8571	42.8571	28.5714	28.5714	71.4286	14.2857	14.2857	42.8571	28.5714	100
Actinobacteria	Dactylosporangium(g)	7	71.4286	42.8571	57.1429	71.4286	42.8571	14.2857	57.1429	57.1429	57.1429	42.8571	71.4286	57.1429	42.8571	14.2857	0	57.1429	57.1429	42.8571	57.1429	42.8571	42.8571	42.8571	42.8571	14.2857	57.1429	85.7143
Actinobacteria	Luedemannella(g)	7	42.8571	14.2857	0	42.8571	14.2857	14.2857	28.5714	14.2857	0	42.8571	0	0	57.1429	28.5714	28.5714	28.5714	0	28.5714	42.8571	42.8571	14.2857	42.8571	14.2857	42.8571	28.5714	71.4286
Deltaproteobacteria	Blfdi19(f)	7	71.4286	42.8571	28.5714	71.4286	42.8571	14.2857	42.8571	85.7143	42.8571	57.1429	42.8571	14.2857	42.8571	42.8571	42.8571	57.1429	28.5714	14.2857	14.2857	14.2857	14.2857	42.8571	42.8571	28.5714	57.1429	85.7143
Elusimicrobia	Elusi_Lineage_IV(o)	7	57.1429	42.8571	42.8571	57.1429	42.8571	57.1429	42.8571	42.8571	28.5714	42.8571	14.2857	57.1429	28.5714	42.8571	42.8571	28.5714	28.5714	14.2857	42.8571	28.5714	57.1429	57.1429	42.8571	28.5714	42.8571	57.1429
Planctomycetes	Phycisphaerales(f)	7	42.8571	57.1429	28.5714	85.7143	28.5714	42.8571	57.1429	57.1429	57.1429	57.1429	42.8571	71.4286	71.4286	57.1429	28.5714	42.8571	28.5714	57.1429	57.1429	28.5714	57.1429	42.8571	57.1429	28.5714	57.1429	85.7143
Verrucomicrobia	S-BQ2-57_soil_group(c)	7	71.4286	28.5714	14.2857	42.8571	14.2857	28.5714	28.5714	42.8571	28.5714	28.5714	28.5714	28.5714	57.1429	14.2857	28.5714	14.2857	14.2857	14.2857	42.8571	28.5714	28.5714	14.2857	14.2857	14.2857	42.8571	71.4286
Acidobacteria	Other	6	16.6667	16.6667	50	66.6667	33.3333	16.6667	33.3333	0	0	16.6667	0	16.6667	16.6667	16.6667	0	16.6667	16.6667	0	33.3333	16.6667	50	50	0	0	50	50
Acidobacteria	SG_10(o)	6	50	33.3333	16.6667	66.6667	50	16.6667	0	0	16.6667	0	0	16.6667	16.6667	50	0	16.6667	16.6667	16.6667	50	16.6667	50	33.3333	16.6667	33.3333	66.6667	100
Actinobacteria	Aeromicrobium(g)	6	83.3333	16.6667	50	33.3333	50	33.3333	16.6667	16.6667	66.6667	33.3333	33.3333	0	33.3333	33.3333	16.6667	0	16.6667	33.3333	33.3333	0	33.3333	0	33.3333	16.6667	66.6667	83.3333
Actinobacteria	Friedmanniella(g)	6	100	100	50	16.6667	50	33.3333	83.3333	66.6667	16.6667	16.6667	50	33.3333	33.3333	33.3333	33.3333	50	50	16.6667	16.6667	16.6667	83.3333	16.6667	50	33.3333	100	100
Actinobacteria	Kibdelosporangium(g)	6	66.6667	16.6667	16.6667	66.6667	0	33.3333	0	16.6667	0	16.6667	16.6667	16.6667	33.3333	33.3333	16.6667	33.3333	0	0	33.3333	0	50	16.6667	16.6667	16.6667	33.3333	66.6667
Armatimonadetes	Chthonomonadetes(c)	6	33.3333	33.3333	66.6667	100	50	50	66.6667	33.3333	50	83.3333	16.6667	50	16.6667	83.3333	50	16.6667	16.6667	50	66.6667	50	83.3333	33.3333	50	33.3333	100	100
Bacteroidetes	Cytophagales(o)	6	83.3333	50	66.6667	33.3333	16.6667	33.3333	50	16.6667	66.6667	50	33.3333	16.6667	50	33.3333	66.6667	50	66.6667	50	50	16.6667	50	50	33.3333	50	66.6667	83.3333
Betaproteobacteria	Methylophilaceae(f)	6	16.6667	33.3333	33.3333	0	16.6667	16.6667	0	50	50	16.6667	50	50	0	16.6667	16.6667	33.3333	33.3333	0	50	33.3333	33.3333	0	16.6667	50	33.3333	50
Cyanobacteria	Other	6	16.6667	16.6667	16.6667	50	33.3333	0	33.3333	33.3333	33.3333	0	0	16.6667	16.6667	16.6667	16.6667	50	16.6667	33.3333	16.6667	16.6667	16.6667	0	50	33.3333	50	83.3333
Deltaproteobacteria	KD3_10(f)	6	50	50	50	83.3333	83.3333	33.3333	50	50	66.6667	50	33.3333	33.3333	50	83.3333	16.6667	50	50	33.3333	50	50	50	16.6667	16.6667	0	66.6667	100
Deltaproteobacteria	SAR324_clade(Marine_group_B)(o)	6	66.6667	50	83.3333	50	83.3333	66.6667	100	66.6667	50	66.6667	16.6667	33.3333	50	50	33.3333	50	50	66.6667	33.3333	83.3333	66.6667	66.6667	83.3333	50	50	83.3333
Firmicutes	Limnochordaceae(f)	6	50	50	50	100	100	66.6667	100	66.6667	50	33.3333	66.6667	66.6667	66.6667	50	33.3333	83.3333	83.3333	50	66.6667	83.3333	100	50	83.3333	66.6667	50	100
Gammaproteobacteria	Alteromonadales(o)	6	16.6667	16.6667	16.6667	33.3333	16.6667	83.3333	50	0	0	33.3333	16.6667	16.6667	16.6667	0	33.3333	16.6667	0	33.3333	0	0	16.6667	16.6667	16.6667	33.3333	33.3333	33.3333
Gammaproteobacteria	KI89A_clade(o)	6	33.3333	50	83.3333	83.3333	50	50	66.6667	16.6667	66.6667	50	50	33.3333	33.3333	83.3333	16.6667	0	33.3333	33.3333	16.6667	16.6667	33.3333	33.3333	33.3333	50	100	83.3333
Verrucomicrobia	Cand._Methylacidiphilum(g)	6	83.3333	83.3333	33.3333	50	50	33.3333	66.6667	33.3333	33.3333	50	33.3333	33.3333	16.6667	83.3333	66.6667	50	33.3333	50	16.6667	50	66.6667	83.3333	33.3333	33.3333	16.6667	83.3333
Verrucomicrobia	Terrimicrobium(g)	6	66.6667	33.3333	0	66.6667	16.6667	16.6667	66.6667	50	33.3333	50	50	50	33.3333	83.3333	16.6667	50	66.6667	66.6667	50	33.3333	50	33.3333	50	50	33.3333	83.3333
Actinobacteria	Blastococcus(g)	5	40	40	40	40	20	0	60	20	40	20	40	40	40	0	40	40	60	40	100	20	60	40	20	20	60	80
Actinobacteria	Corynebacteriales(o)	5	40	80	40	40	20	60	60	60	60	60	0	60	40	60	40	40	60	60	60	40	80	80	40	60	20	80
Actinobacteria	Crossiella(g)	5	60	20	20	40	20	20	40	0	0	0	0	20	20	0	20	20	0	60	40	0	20	20	0	20	60	40
Actinobacteria	Frondihabitans(g)	5	100	40	40	40	40	20	40	40	60	20	20	40	40	0	60	40	20	20	0	40	40	0	80	40	80	80
Actinobacteria	Gordonia(g)	5	80	40	60	60	60	100	80	80	80	40	40	60	40	80	60	60	60	40	60	60	40	60	60	40	80	60
Actinobacteria	Microbispora(g)	5	60	20	40	80	40	80	80	20	60	80	80	60	20	80	40	60	40	60	20	60	80	40	60	60	60	100
Actinobacteria	PeM15(o)	5	100	100	100	100	60	60	60	20	80	60	60	100	100	60	40	100	100	80	60	40	60	40	80	60	100	100
Actinobacteria	Streptomycetaceae(f)	5	80	80	80	80	40	40	100	80	20	20	80	80	80	20	0	100	80	60	60	40	80	80	80	60	80	100
Alphaproteobacteria	Hyphomonadaceae(f)	5	80	20	20	40	20	0	20	0	0	0	40	20	0	20	0	0	0	20	40	0	60	0	0	60	80	60
Armatimonadetes	Armatimonadia(c)	5	0	40	40	40	0	0	60	40	40	40	20	40	20	40	0	20	20	40	40	20	40	40	20	40	40	60
Armatimonadetes	Armatimonadetes(p)	5	20	80	20	80	20	40	60	60	40	80	60	100	60	40	60	40	60	40	40	80	80	60	80	80	20	100
Betaproteobacteria	B1_7BS(o)	5	20	20	100	100	20	60	20	0	20	20	80	80	20	20	40	0	0	20	20	20	40	0	60	40	100	60
Deltaproteobacteria	Bradymonadales(o)	5	40	100	40	80	0	60	100	40	60	80	40	40	100	20	60	20	60	40	100	40	40	60	40	40	60	100
Gammaproteobacteria	Other	5	20	0	20	60	20	0	0	0	20	0	40	40	0	40	0	20	0	0	0	0	20	40	0	0	60	40
Gammaproteobacteria	Sulfurifustis(g)	5	60	60	80	80	40	80	80	60	60	60	80	40	80	60	80	40	40	60	60	40	60	40	60	60	20	100
Omnitrophica	Omnitrophica(p)	5	20	60	60	60	40	60	60	40	20	20	40	40	60	20	20	20	40	40	60	40	60	20	20	40	20	60
Parcubacteria	Parcubacteria(p)	5	100	80	60	100	40	60	60	80	40	60	40	40	100	80	100	60	40	80	60	20	80	40	100	80	100	100
Planctomycetes	Urania-1B-19(g)	5	40	60	40	80	40	80	100	60	40	60	60	20	40	60	40	100	60	80	40	60	40	60	40	80	60	80
Planctomycetes	Blastopirellula(g)	5	60	60	60	60	40	60	60	20	0	80	0	80	40	100	20	60	0	40	40	20	0	80	40	20	80	100
Spirochaetes	Spirochaetes(p)	5	60	20	20	60	0	60	40	40	40	40	20	40	20	20	40	80	40	20	40	40	20	60	20	80	40	60
Tenericutes	Tenericutes(p)	5	20	40	0	20	0	20	20	20	0	40	20	40	40	0	20	40	20	40	0	0	20	40	80	60	0	60
Acidobacteria	SG_25(c)	4	50	50	50	50	50	25	75	50	75	75	75	25	25	50	100	50	0	50	50	75	75	75	50	50	75	100
Actinobacteria	Actinocorallia(g)	4	75	50	25	25	0	25	25	50	50	50	25	25	25	25	25	0	25	25	0	0	25	50	50	0	25	75
Actinobacteria	Jatrophihabitans(g)	4	75	0	25	50	50	0	50	25	25	0	25	25	25	25	50	25	75	50	0	0	25	25	25	0	75	75
Actinobacteria	Nocardiaceae(f)	4	100	0	75	0	100	75	25	75	25	50	75	0	50	75	0	0	50	25	0	0	25	25	0	50	100	100
Actinobacteria	Nocardioidaceae(f)	4	75	25	50	50	50	50	50	50	50	50	25	25	0	75	75	50	50	50	25	50	100	50	75	75	75	100
Actinobacteria	Promicromonospora(g)	4	100	50	0	100	25	25	50	75	25	25	50	50	25	25	25	50	0	0	25	0	75	50	25	100	50	100
Actinobacteria	Salinispora(g)	4	0	50	100	75	50	75	75	50	50	75	50	75	75	50	25	25	25	75	25	75	75	25	50	75	75	100
Actinobacteria	Thermomonosporaceae(f)	4	25	25	50	50	25	0	25	25	25	0	0	0	50	75	100	25	0	50	25	0	75	0	50	75	50	100
Deltaproteobacteria	G55(g)	4	75	50	50	50	25	50	50	0	50	25	50	75	0	50	50	0	25	25	50	25	50	0	50	50	50	100
Deltaproteobacteria	Other	4	25	100	50	75	75	75	100	0	75	75	50	75	50	25	75	50	25	75	50	50	100	100	100	50	100	100
Elusimicrobia	Elusimicrobia(p)	4	100	100	25	75	50	50	50	50	50	75	25	75	100	25	75	50	100	75	50	75	100	75	75	50	25	100
Gammaproteobacteria	HTA4(o)	4	75	50	25	100	50	25	75	100	50	75	50	75	50	100	50	100	100	75	75	75	100	25	50	75	75	100
Gemmatimonadetes	S0134_(c)	4	50	100	25	100	50	50	0	75	75	75	25	75	50	75	0	50	25	50	75	50	50	25	25	50	75	100
Gracilibacteria	Gracilibacteria(p)	4	50	100	75	75	100	50	75	75	75	75	50	50	100	50	75	75	75	75	75	75	75	50	100	50	75	100
Planctomycetes	Rhodopirellula(g)	4	50	50	75	100	50	0	75	75	50	75	0	25	75	50	50	50	25	25	75	25	50	50	25	25	0	75
Verrucomicrobia	Opitutae_vadinHA64(o)	4	0	0	0	0	0	0	50	0	25	25	50	25	25	25	25	25	25	0	0	25	50	0	0	0	25	100
Actinobacteria	Agrococcus(g)	3	66.6667	66.6667	66.6667	33.3333	100	66.6667	66.6667	100	66.6667	100	66.6667	66.6667	33.3333	100	66.6667	100	100	66.6667	33.3333	33.3333	100	66.6667	66.6667	33.3333	66.6667	100
Alphaproteobacteria	Wolbachia(g)	3	66.6667	100	100	100	100	66.6667	33.3333	66.6667	33.3333	66.6667	33.3333	66.6667	100	33.3333	100	33.3333	66.6667	100	66.6667	66.6667	33.3333	66.6667	66.6667	33.3333	0	100
BRC1	BRC1(p)	3	0	100	0	66.6667	33.3333	66.6667	66.6667	100	33.3333	33.3333	0	66.6667	33.3333	33.3333	33.3333	33.3333	33.3333	33.3333	66.6667	66.6667	66.6667	33.3333	66.6667	0	66.6667	100
Chlamydiae	Chlamydiae(p)	3	0	0	33.3333	0	0	0	33.3333	33.3333	0	33.3333	33.3333	0	33.3333	0	33.3333	0	33.3333	33.3333	0	33.3333	33.3333	66.6667	33.3333	0	0	66.6667
Chlorobi	Chlorobia_SJA-28(f)	3	100	33.3333	0	33.3333	0	66.6667	66.6667	33.3333	66.6667	66.6667	0	66.6667	66.6667	66.6667	66.6667	66.6667	33.3333	33.3333	66.6667	33.3333	33.3333	0	66.6667	66.6667	66.6667	66.6667
Cyanobacteria	SubsectionIV(o)	3	33.3333	33.3333	0	33.3333	100	33.3333	0	33.3333	33.3333	0	0	0	0	0	33.3333	0	0	66.6667	0	66.6667	0	0	0	0	66.6667	100
Cyanobacteria	Vampirovibrionales(o)	3	0	0	33.3333	100	0	0	33.3333	0	0	33.3333	33.3333	33.3333	0	0	0	0	0	0	33.3333	0	0	33.3333	0	33.3333	66.6667	100
Gammaproteobacteria	Xanthomonadaceae(o)	3	66.6667	33.3333	100	66.6667	33.3333	33.3333	33.3333	66.6667	66.6667	66.6667	33.3333	100	0	100	33.3333	66.6667	33.3333	66.6667	66.6667	33.3333	33.3333	0	100	33.3333	100	100
Gemmatimonadetes	BD2-11(c)	3	100	66.6667	33.3333	100	33.3333	33.3333	66.6667	33.3333	66.6667	66.6667	66.6667	66.6667	66.6667	33.3333	33.3333	66.6667	66.6667	0	100	33.3333	66.6667	66.6667	33.3333	33.3333	66.6667	100
Hydrogenedentes	Hydrogenedentes(p)	3	33.3333	0	33.3333	66.6667	0	33.3333	33.3333	33.3333	33.3333	66.6667	66.6667	33.3333	33.3333	33.3333	33.3333	66.6667	33.3333	66.6667	66.6667	66.6667	66.6667	0	66.6667	33.3333	33.3333	66.6667
Planctomycetes	mle1-8(f)	3	66.6667	0	33.3333	66.6667	66.6667	0	0	66.6667	0	33.3333	0	0	33.3333	0	0	0	0	0	66.6667	33.3333	0	0	0	0	100	100
Planctomycetes	Nostocoida(g)	3	33.3333	33.3333	100	66.6667	33.3333	33.3333	33.3333	33.3333	66.6667	100	33.3333	33.3333	0	66.6667	0	33.3333	0	66.6667	0	33.3333	100	33.3333	33.3333	66.6667	100	100
Planctomycetes	Zavarzinella(g)	3	100	33.3333	33.3333	100	100	33.3333	66.6667	33.3333	66.6667	0	100	66.6667	33.3333	66.6667	33.3333	33.3333	33.3333	0	0	66.6667	66.6667	33.3333	66.6667	100	33.3333	100
WS2	WS2(p)	3	33.3333	0	33.3333	66.6667	0	0	33.3333	0	33.3333	66.6667	33.3333	66.6667	0	33.3333	0	0	0	0	33.3333	0	33.3333	33.3333	0	33.3333	0	100
Betaproteobacteria	Other	2	0	0	0	0	0	0	0	0	0	0	0	0	0	0	0	0	50	0	0	0	100	0	50	0	0	50
Deinococcus_Thermus	Deinococcus_Thermus(p)	2	50	0	0	0	50	0	50	0	50	0	0	50	0	0	0	0	0	0	0	0	50	0	50	0	50	50
GAL15	GAL15(p)	2	0	50	50	100	50	50	50	50	50	0	50	100	50	50	50	100	0	50	100	50	50	50	50	50	50	100
Planctomycetes	CL500-3(g)	2	50	50	100	100	50	0	50	0	0	0	100	50	0	50	50	50	0	50	50	0	0	0	50	0	100	100
Planctomycetes	Phycisphaera(g)	2	50	0	50	100	50	50	0	0	50	50	0	50	50	50	50	0	0	100	50	50	50	0	100	0	0	100
Planctomycetes	Pla1(f)	2	50	50	50	100	0	100	50	50	100	0	50	50	50	100	50	0	100	50	0	0	50	0	50	0	50	100
Planctomycetes	Pla4(cl)	2	50	0	100	100	0	50	100	50	0	50	0	0	50	100	100	0	0	0	50	0	100	100	50	50	100	100
Betaproteobacteria	Methylophilaceae(g)	1	0	0	0	0	0	0	0	100	100	0	0	0	0	0	100	0	0	0	0	0	0	0	0	0	0	0
Chlorobi	Chlorobi_OPB60(f)	1	0	0	0	0	0	0	0	0	0	0	0	0	0	0	0	0	0	0	0	0	100	0	0	0	100	0
FCPU426	FCPU426(p)	1	100	0	0	0	0	0	0	0	0	0	0	0	0	0	0	0	0	0	0	0	0	0	0	0	100	0
Fusobacteria	Fusobacteria(p)	1	0	0	0	0	0	0	100	0	0	0	0	0	0	0	0	0	0	0	0	0	0	0	0	0	0	0
Microgenomates	Microgenomates(p)	1	0	100	0	100	0	100	100	100	100	0	100	0	0	100	100	100	100	100	100	100	0	100	100	100	0	100
Nitrospirae	wb1_A12(f)	1	100	0	100	100	100	0	100	0	100	0	0	100	100	0	0	100	100	0	100	100	100	100	0	0	100	100
Planctomycetes	Telmatocola(g)	1	100	0	0	100	100	100	100	100	0	0	0	100	100	0	0	0	100	0	0	0	100	0	0	100	100	100
Planctomycetes	Pla3(cl)	1	100	0	0	100	0	0	0	0	0	0	0	0	0	100	0	0	0	0	0	0	0	0	0	0	100	100
RBG-1	RBG-1(p)	1	0	100	100	100	0	0	100	100	0	100	0	100	100	100	0	100	100	100	100	100	100	100	100	100	100	100

## Sheet: Stability Selected
Affiliation	Taxon	Number of OTUs	Soil Moisture	Bulk Density	Clay (%)	pH	Total N	SOC	C/N Ratio	NH4	NO3	PO4	EOC	EON	C_mic	N_mic	Cell Counts	Fungal PLFA	Protozoal PLFA	Other PLFA	Litter	Root	Grasses	Forbs	Legumes	Rh. Minor	Time	Space
Bacteria	All	9553	18.8213	4.16623	6.1342	25.2695	1.57019	1.4027	6.94023	3.14037	3.68471	6.17607	4.67916	2.74259	1.81095	10.4784	3.0357	2.35528	1.15147	1.25615	1.59112	5.24443	6.96116	3.0671	3.27646	3.20318	21.0824	69.2557
Acidobacteria	SG_06(c)	496	15.3226	5.04032	5.64516	48.3871	2.41935	2.01613	6.45161	1.81452	2.62097	11.8952	3.02419	6.04839	1.20968	19.9597	2.21774	2.21774	1.6129	1.41129	0.604839	7.05645	4.43548	3.42742	2.01613	1.20968	25	85.0806
Planctomycetes	Planctomycetales(f)	336	15.4762	5.35714	7.14286	39.2857	1.4881	1.78571	8.33333	0.595238	3.27381	7.7381	1.4881	4.16667	2.67857	12.5	5.35714	4.16667	1.4881	0.892857	1.19048	9.22619	9.52381	2.97619	2.67857	0.892857	30.3571	79.4643
Actinobacteria	Acidimicrobiales(o)	200	35.5	2.5	7.5	18.5	4	2	3	6	1	3.5	3.5	1.5	0	7.5	3	1	1	0.5	4	3.5	13	7.5	5.5	4	19.5	61
Deltaproteobacteria	Haliangium(g)	173	18.4971	2.89017	2.89017	51.4451	1.15607	0.578035	9.24855	2.31214	1.15607	15.6069	4.04624	2.89017	2.89017	21.9653	0	1.7341	3.46821	1.7341	3.46821	6.93642	3.46821	5.78035	4.04624	1.7341	40.4624	87.8613
Bacteroidetes	Chitinophagaceae(f)	167	12.5749	4.79042	4.79042	28.7425	1.79641	0	8.98204	6.58683	5.38922	5.38922	5.38922	4.79042	1.79641	11.3772	4.19162	2.99401	1.79641	0.598802	1.79641	4.79042	3.59281	2.99401	2.39521	5.98802	22.1557	65.8683
Verrucomicrobia	OPB35_soil_group(c)	145	9.65517	8.96552	5.51724	40.6897	0	4.13793	4.82759	6.89655	6.2069	9.65517	3.44828	1.37931	11.0345	20.6897	2.75862	2.06897	0	1.37931	0.689655	13.1034	2.06897	4.82759	1.37931	2.75862	35.1724	85.5172
Alphaproteobacteria	Rhizobiales(o)	142	14.7887	3.52113	2.8169	15.493	0.704225	0.704225	9.85915	2.8169	2.8169	4.22535	8.4507	4.22535	0.704225	7.74648	2.8169	2.11268	1.40845	0.704225	0.704225	7.04225	7.04225	1.40845	2.8169	7.04225	18.3099	61.2676
Betaproteobacteria	Comamonadaceae(f)	141	28.3688	2.12766	4.25532	17.7305	1.41844	0.70922	7.80142	8.51064	7.0922	6.38298	4.25532	4.25532	1.41844	8.51064	6.38298	1.41844	1.41844	0.70922	0.70922	2.83688	7.0922	3.5461	2.83688	1.41844	11.3475	61.7021
Actinobacteria	Gaiellales(o)	138	19.5652	2.89855	7.97101	24.6377	2.17391	0.724638	2.89855	2.89855	2.17391	2.89855	7.24638	3.62319	0	12.3188	3.62319	2.89855	2.89855	1.44928	0.724638	2.89855	5.07246	5.07246	5.07246	2.89855	21.0145	74.6377
Bacteroidetes	Flavobacterium(g)	136	11.7647	2.20588	1.47059	5.14706	0	0.735294	2.20588	10.2941	8.82353	9.55882	11.7647	5.88235	2.20588	5.88235	7.35294	2.20588	1.47059	4.41176	0.735294	5.14706	12.5	0	2.20588	4.41176	16.1765	50
Planctomycetes	Gemmata(g)	120	23.3333	4.16667	7.5	41.6667	1.66667	0.833333	11.6667	1.66667	3.33333	5	0	2.5	4.16667	14.1667	0.833333	2.5	0.833333	0	0	10	5.83333	0.833333	3.33333	2.5	20	85.8333
Actinobacteria	Streptomyces(g)	119	15.9664	5.88235	1.68067	2.52101	1.68067	0	6.72269	2.52101	1.68067	1.68067	2.52101	0.840336	0.840336	0.840336	3.36134	3.36134	0	1.68067	0	5.88235	10.9244	7.56303	4.20168	7.56303	11.7647	65.5462
Betaproteobacteria	Nitrosomonadales(o)	99	35.3535	8.08081	9.09091	37.3737	1.0101	3.0303	5.05051	7.07071	4.0404	10.101	4.0404	1.0101	1.0101	13.1313	1.0101	3.0303	1.0101	4.0404	3.0303	9.09091	6.06061	1.0101	3.0303	2.0202	27.2727	79.798
Bacteroidetes	Cytophagaceae(f)	92	18.4783	3.26087	4.34783	30.4348	0	2.17391	13.0435	5.43478	6.52174	8.69565	6.52174	5.43478	1.08696	13.0435	2.17391	0	3.26087	6.52174	2.17391	5.43478	5.43478	2.17391	1.08696	2.17391	17.3913	75
Alphaproteobacteria	Rhodospirillaceae(f)	91	1.0989	2.1978	6.59341	5.49451	2.1978	0	12.0879	1.0989	3.2967	1.0989	3.2967	2.1978	3.2967	2.1978	4.3956	2.1978	1.0989	0	2.1978	5.49451	4.3956	4.3956	3.2967	1.0989	6.59341	63.7363
Betaproteobacteria	Massilia(g)	91	26.3736	1.0989	0	5.49451	0	1.0989	1.0989	5.49451	26.3736	5.49451	9.89011	3.2967	1.0989	2.1978	17.5824	1.0989	0	0	2.1978	1.0989	1.0989	2.1978	2.1978	3.2967	29.6703	50.5495
Actinobacteria	Solirubrobacterales(o)	90	30	4.44444	8.88889	14.4444	0	0	10	3.33333	3.33333	2.22222	2.22222	1.11111	0	4.44444	3.33333	2.22222	0	1.11111	3.33333	3.33333	11.1111	7.77778	4.44444	2.22222	13.3333	71.1111
Planctomycetes	Planctomyces(g)	88	17.0455	0	10.2273	40.9091	3.40909	1.13636	5.68182	1.13636	2.27273	12.5	2.27273	2.27273	2.27273	19.3182	3.40909	3.40909	0	0	0	5.68182	5.68182	3.40909	2.27273	0	20.4545	81.8182
Deltaproteobacteria	H16(g)	82	18.2927	3.65854	7.31707	23.1707	3.65854	0	2.43902	1.21951	2.43902	2.43902	2.43902	0	0	8.53659	3.65854	6.09756	0	0	2.43902	6.09756	6.09756	7.31707	2.43902	2.43902	24.3902	71.9512
Chloroflexi	Anaerolineaceae(f)	81	11.1111	6.17284	4.93827	38.2716	3.7037	0	12.3457	2.46914	1.23457	6.17284	3.7037	2.46914	0	17.284	0	2.46914	3.7037	0	1.23457	4.93827	7.40741	2.46914	1.23457	3.7037	7.40741	76.5432
Gammaproteobacteria	Xanthomonadales(o)	81	14.8148	4.93827	7.40741	38.2716	3.7037	0	9.87654	2.46914	3.7037	14.8148	4.93827	3.7037	2.46914	16.0494	2.46914	0	1.23457	1.23457	0	7.40741	1.23457	1.23457	2.46914	0	23.4568	69.1358
Gemmatimonadetes	Gemmatimonadaceae(f)	80	18.75	6.25	11.25	32.5	2.5	1.25	8.75	0	6.25	10	2.5	5	0	16.25	1.25	2.5	2.5	1.25	1.25	5	5	2.5	1.25	3.75	13.75	72.5
Firmicutes	Bacillus(g)	80	31.25	1.25	2.5	6.25	0	0	1.25	3.75	0	1.25	7.5	3.75	3.75	1.25	1.25	2.5	1.25	0	2.5	21.25	3.75	1.25	3.75	1.25	6.25	57.5
Saccharibacteria	Saccharibacteria(p)	75	1.33333	2.66667	10.6667	9.33333	0	1.33333	12	2.66667	4	1.33333	2.66667	2.66667	2.66667	0	1.33333	4	5.33333	1.33333	1.33333	0	8	2.66667	6.66667	5.33333	10.6667	57.3333
Actinobacteria	Nocardioides(g)	74	47.2973	1.35135	16.2162	24.3243	0	5.40541	6.75676	6.75676	2.7027	5.40541	10.8108	0	0	13.5135	0	0	1.35135	0	0	2.7027	1.35135	2.7027	0	8.10811	43.2432	68.9189
Acidobacteria	SG03_Bryobacter(g)	73	6.84932	2.73973	5.47945	32.8767	1.36986	1.36986	4.10959	2.73973	1.36986	8.21918	1.36986	4.10959	0	24.6575	0	2.73973	0	4.10959	1.36986	2.73973	8.21918	1.36986	4.10959	5.47945	30.137	65.7534
Planctomycetes	Pirellula(g)	72	16.6667	5.55556	8.33333	45.8333	1.38889	0	9.72222	1.38889	2.77778	6.94444	1.38889	5.55556	2.77778	20.8333	1.38889	2.77778	1.38889	0	2.77778	15.2778	5.55556	2.77778	1.38889	0	31.9444	90.2778
Verrucomicrobia	Chthoniobacter(g)	71	35.2113	1.40845	1.40845	30.9859	1.40845	0	25.3521	0	4.22535	5.6338	4.22535	1.40845	1.40845	16.9014	1.40845	4.22535	1.40845	0	7.04225	7.04225	7.04225	2.8169	4.22535	2.8169	11.2676	73.2394
Actinobacteria	Mycobacterium(g)	70	35.7143	0	8.57143	7.14286	1.42857	4.28571	5.71429	4.28571	1.42857	0	20	1.42857	0	2.85714	2.85714	4.28571	0	0	0	5.71429	12.8571	1.42857	2.85714	5.71429	17.1429	75.7143
Deltaproteobacteria	Polyangiaceae_Sorangium(g)	68	17.6471	8.82353	1.47059	38.2353	2.94118	0	5.88235	1.47059	4.41176	4.41176	2.94118	4.41176	4.41176	17.6471	0	0	0	2.94118	1.47059	1.47059	5.88235	1.47059	2.94118	2.94118	30.8824	75
Acidobacteria	SG03_Cand._Solibacter(g)	68	7.35294	4.41176	5.88235	25	0	0	2.94118	1.47059	0	10.2941	0	2.94118	1.47059	20.5882	0	1.47059	0	1.47059	0	0	5.88235	7.35294	1.47059	17.6471	41.1765	77.9412
Bacteroidetes	Mucilaginibacter(g)	68	1.47059	0	1.47059	14.7059	1.47059	0	16.1765	2.94118	4.41176	0	2.94118	8.82353	1.47059	2.94118	7.35294	1.47059	0	1.47059	0	0	2.94118	4.41176	0	2.94118	14.7059	50
Alphaproteobacteria	Bradyrhizobium(g)	67	38.806	5.97015	5.97015	32.8358	0	0	13.4328	7.46269	1.49254	8.95522	5.97015	0	2.98507	17.9104	0	1.49254	2.98507	0	4.47761	2.98507	16.4179	2.98507	4.47761	10.4478	52.2388	85.0746
Actinobacteria	Acidimicrobiaceae(f)	67	49.2537	2.98507	5.97015	28.3582	2.98507	2.98507	5.97015	2.98507	0	2.98507	16.4179	1.49254	1.49254	7.46269	4.47761	4.47761	0	0	2.98507	5.97015	8.95522	7.46269	2.98507	4.47761	22.3881	65.6716
Firmicutes	Paenibacillus(g)	67	40.2985	0	1.49254	10.4478	0	1.49254	4.47761	0	2.98507	1.49254	0	0	1.49254	5.97015	4.47761	7.46269	1.49254	0	2.98507	0	8.95522	5.97015	8.95522	4.47761	4.47761	71.6418
Acidobacteria	SG_01(c)	66	3.0303	1.51515	1.51515	0	0	0	4.54545	0	0	3.0303	0	0	0	3.0303	0	0	0	1.51515	3.0303	0	9.09091	0	0	7.57576	16.6667	22.7273
Planctomycetes	Tepidisphaerales(f)	64	3.125	3.125	28.125	43.75	1.5625	1.5625	23.4375	1.5625	1.5625	4.6875	1.5625	0	0	23.4375	0	6.25	0	0	1.5625	3.125	6.25	0	1.5625	1.5625	15.625	73.4375
Verrucomicrobia	Verrucomicrobiaceae(f)	62	37.0968	3.22581	1.6129	22.5806	0	4.83871	12.9032	9.67742	16.129	9.67742	6.45161	4.83871	0	24.1935	4.83871	0	1.6129	1.6129	1.6129	4.83871	4.83871	0	0	0	16.129	45.1613
Alphaproteobacteria	Variibacter(g)	61	6.55738	6.55738	3.27869	13.1148	1.63934	0	11.4754	3.27869	0	1.63934	8.19672	3.27869	1.63934	1.63934	6.55738	1.63934	1.63934	0	1.63934	13.1148	6.55738	3.27869	1.63934	1.63934	14.7541	67.2131
Deltaproteobacteria	Bdellovibrio(g)	61	16.3934	3.27869	3.27869	14.7541	1.63934	1.63934	6.55738	9.83607	4.91803	4.91803	6.55738	0	3.27869	6.55738	6.55738	1.63934	0	0	3.27869	3.27869	4.91803	1.63934	9.83607	1.63934	9.83607	68.8525
Actinobacteria	Solirubrobacter(g)	60	38.3333	5	16.6667	15	1.66667	1.66667	8.33333	3.33333	0	1.66667	21.6667	1.66667	0	5	0	1.66667	0	0	3.33333	0	5	3.33333	5	1.66667	36.6667	80
Alphaproteobacteria	Sphingomonas(g)	59	0	3.38983	0	0	0	0	1.69492	0	0	0	0	1.69492	0	0	0	0	0	0	0	3.38983	1.69492	1.69492	3.38983	1.69492	3.38983	25.4237
Acidobacteria	SG_02(c)	58	1.72414	0	0	0	0	0	0	0	0	0	0	0	0	1.72414	1.72414	0	1.72414	0	3.44828	0	5.17241	0	0	5.17241	8.62069	10.3448
Acidobacteria	SG_07(o)	56	5.35714	3.57143	0	21.4286	0	0	5.35714	0	1.78571	5.35714	1.78571	0	5.35714	7.14286	1.78571	0	3.57143	0	1.78571	8.92857	5.35714	5.35714	5.35714	0	3.57143	67.8571
Betaproteobacteria	Oxalobacteraceae(f)	55	10.9091	7.27273	1.81818	16.3636	0	0	0	3.63636	10.9091	1.81818	16.3636	9.09091	1.81818	0	7.27273	1.81818	3.63636	3.63636	3.63636	1.81818	5.45455	0	9.09091	0	16.3636	49.0909
Bacteroidetes	Hymenobacter(g)	55	12.7273	3.63636	0	0	1.81818	0	5.45455	3.63636	14.5455	0	5.45455	1.81818	0	0	7.27273	0	0	0	0	0	5.45455	0	7.27273	3.63636	58.1818	36.3636
Acidobacteria	SG_05(c)	53	30.1887	7.54717	7.54717	49.0566	1.88679	3.77358	11.3208	0	1.88679	9.43396	0	0	5.66038	7.54717	1.88679	0	0	0	0	18.8679	11.3208	5.66038	1.88679	1.88679	20.7547	90.566
Chloroflexi	KD4_96(c)	52	42.3077	3.84615	9.61538	32.6923	1.92308	3.84615	1.92308	3.84615	5.76923	1.92308	3.84615	0	0	23.0769	1.92308	0	1.92308	1.92308	1.92308	1.92308	5.76923	5.76923	1.92308	5.76923	17.3077	92.3077
Bacteroidetes	Ferruginibacter(g)	52	23.0769	1.92308	1.92308	34.6154	0	0	5.76923	0	13.4615	7.69231	11.5385	3.84615	0	7.69231	5.76923	0	0	5.76923	0	3.84615	3.84615	1.92308	5.76923	5.76923	19.2308	61.5385
Deltaproteobacteria	Myxococcales(o)	51	25.4902	3.92157	3.92157	35.2941	0	0	3.92157	7.84314	0	0	9.80392	1.96078	3.92157	11.7647	1.96078	3.92157	0	5.88235	0	1.96078	5.88235	0	1.96078	0	25.4902	68.6275
Actinobacteria	Pseudonocardia(g)	51	33.3333	1.96078	17.6471	19.6078	1.96078	0	9.80392	3.92157	1.96078	3.92157	3.92157	0	0	5.88235	1.96078	0	0	5.88235	1.96078	1.96078	7.84314	3.92157	1.96078	5.88235	15.6863	84.3137
Gammaproteobacteria	Pseudomonas(g)	51	9.80392	1.96078	5.88235	13.7255	0	1.96078	1.96078	3.92157	1.96078	9.80392	0	1.96078	1.96078	0	0	1.96078	1.96078	0	0	0	5.88235	0	0	1.96078	19.6078	50.9804
Acidobacteria	SG_17(c)	50	18	6	10	66	14	2	6	2	0	8	4	8	0	26	4	2	2	0	0	12	2	0	4	4	22	96
Alphaproteobacteria	Acetobacteraceae(f)	50	2	4	6	4	2	2	6	0	4	4	0	0	2	0	0	6	0	0	0	0	10	6	8	8	4	66
Actinobacteria	Micromonosporaceae(f)	50	18	2	6	30	2	0	16	2	0	6	6	0	2	12	4	0	2	2	0	4	14	10	6	6	8	76
Nitrospirae	0319_6A21(f)	48	20.8333	20.8333	4.16667	25	2.08333	2.08333	6.25	0	0	2.08333	6.25	2.08333	0	6.25	4.16667	2.08333	0	0	0	8.33333	4.16667	8.33333	2.08333	6.25	27.0833	81.25
Firmicutes	Ruminococcaceae(f)	48	4.16667	6.25	2.08333	4.16667	2.08333	0	4.16667	2.08333	0	0	8.33333	2.08333	0	2.08333	2.08333	10.4167	2.08333	0	0	2.08333	6.25	0	2.08333	4.16667	4.16667	56.25
Verrucomicrobia	DA101_soil_group(f)	48	18.75	4.16667	4.16667	18.75	2.08333	2.08333	6.25	2.08333	4.16667	4.16667	0	0	2.08333	35.4167	0	6.25	0	0	0	8.33333	14.5833	0	6.25	6.25	20.8333	81.25
Deltaproteobacteria	Sandaracinaceae(f)	48	20.8333	2.08333	2.08333	35.4167	4.16667	6.25	8.33333	4.16667	2.08333	18.75	2.08333	0	0	22.9167	0	0	2.08333	10.4167	0	2.08333	10.4167	0	2.08333	0	16.6667	72.9167
Acidobacteria	SG04_RB41(g)	48	4.16667	0	2.08333	20.8333	2.08333	2.08333	2.08333	4.16667	2.08333	14.5833	0	2.08333	6.25	6.25	0	2.08333	4.16667	0	0	18.75	2.08333	8.33333	0	4.16667	20.8333	75
Chloroflexi	TK10(c)	45	20	17.7778	8.88889	46.6667	0	2.22222	11.1111	0	2.22222	11.1111	0	0	0	28.8889	0	8.88889	0	0	2.22222	6.66667	11.1111	2.22222	4.44444	4.44444	35.5556	91.1111
Acidobacteria	SG04_11_24(g)	44	11.3636	18.1818	9.09091	50	4.54545	2.27273	6.81818	2.27273	2.27273	2.27273	0	4.54545	4.54545	15.9091	0	2.27273	0	2.27273	0	4.54545	2.27273	2.27273	2.27273	2.27273	20.4545	93.1818
Bacteroidetes	Pedobacter(g)	44	6.81818	4.54545	4.54545	0	0	2.27273	4.54545	0	11.3636	4.54545	11.3636	0	2.27273	0	4.54545	0	2.27273	0	0	0	11.3636	2.27273	6.81818	0	18.1818	34.0909
Bacteroidetes	Sphingobacteriales(o)	44	13.6364	2.27273	2.27273	20.4545	2.27273	0	2.27273	4.54545	4.54545	0	9.09091	0	4.54545	11.3636	18.1818	0	0	2.27273	2.27273	2.27273	4.54545	0	6.81818	0	18.1818	40.9091
Verrucomicrobia	Opitutus(g)	44	22.7273	0	0	38.6364	0	0	6.81818	13.6364	2.27273	0	6.81818	6.81818	2.27273	15.9091	2.27273	2.27273	0	4.54545	0	4.54545	6.81818	0	2.27273	4.54545	25	61.3636
Gemmatimonadetes	Gemmatimonas(g)	43	27.907	2.32558	4.65116	39.5349	2.32558	0	6.97674	6.97674	9.30233	16.2791	2.32558	0	0	16.2791	9.30233	0	0	0	0	4.65116	0	6.97674	2.32558	2.32558	18.6047	69.7674
Betaproteobacteria	SC_I_84(o)	42	11.9048	9.52381	9.52381	33.3333	0	0	4.7619	0	0	7.14286	0	4.7619	0	11.9048	2.38095	2.38095	2.38095	0	0	2.38095	7.14286	2.38095	2.38095	2.38095	2.38095	78.5714
Latescibacteria	Latescibacteria(p)	41	39.0244	34.1463	7.31707	48.7805	0	7.31707	9.7561	0	2.43902	2.43902	0	0	7.31707	14.6341	0	0	2.43902	0	0	4.87805	2.43902	0	0	0	31.7073	92.6829
Deltaproteobacteria	BIrii41(f)	40	42.5	5	7.5	50	2.5	0	22.5	5	5	20	10	2.5	2.5	25	0	0	0	2.5	5	12.5	2.5	2.5	0	7.5	22.5	90
Alphaproteobacteria	Sphingomonadales(o)	39	0	0	5.12821	5.12821	2.5641	0	2.5641	0	2.5641	0	7.69231	0	2.5641	5.12821	0	5.12821	0	0	2.5641	2.5641	2.5641	0	0	5.12821	2.5641	43.5897
Deltaproteobacteria	Oligoflexales(o)	38	7.89474	2.63158	5.26316	28.9474	2.63158	2.63158	15.7895	10.5263	0	2.63158	2.63158	0	2.63158	2.63158	5.26316	0	0	2.63158	0	2.63158	10.5263	2.63158	0	5.26316	15.7895	73.6842
Actinobacteria	Gaiella(g)	37	29.7297	8.10811	5.40541	29.7297	8.10811	0	0	0	0	0	10.8108	2.7027	0	8.10811	0	5.40541	0	0	2.7027	2.7027	5.40541	10.8108	0	2.7027	29.7297	72.973
Alphaproteobacteria	Mesorhizobium(g)	37	21.6216	5.40541	0	18.9189	0	0	5.40541	5.40541	2.7027	5.40541	2.7027	0	0	5.40541	0	0	0	0	0	2.7027	8.10811	2.7027	2.7027	8.10811	27.027	51.3514
Firmicutes	Lachnospiraceae(f)	37	16.2162	2.7027	0	2.7027	0	0	5.40541	0	2.7027	0	8.10811	5.40541	2.7027	0	0	0	5.40541	2.7027	5.40541	2.7027	2.7027	0	10.8108	2.7027	13.5135	72.973
Alphaproteobacteria	Rhodospirillales(o)	37	2.7027	2.7027	10.8108	2.7027	0	0	5.40541	0	8.10811	2.7027	8.10811	5.40541	0	0	0	2.7027	0	0	2.7027	8.10811	13.5135	0	0	0	5.40541	70.2703
Gammaproteobacteria	Xanthomonadaceae(f)	36	11.1111	0	2.77778	27.7778	0	0	5.55556	5.55556	8.33333	5.55556	5.55556	2.77778	0	13.8889	2.77778	0	0	0	2.77778	2.77778	8.33333	2.77778	5.55556	5.55556	5.55556	58.3333
Armatimonadetes	Fimbriimonadia(c)	36	5.55556	0	2.77778	16.6667	2.77778	0	8.33333	2.77778	2.77778	2.77778	5.55556	2.77778	2.77778	2.77778	0	2.77778	2.77778	5.55556	2.77778	2.77778	5.55556	0	0	0	16.6667	61.1111
Bacteroidetes	Saprospiraceae(f)	35	22.8571	8.57143	5.71429	34.2857	0	0	2.85714	5.71429	14.2857	11.4286	5.71429	2.85714	2.85714	5.71429	2.85714	0	2.85714	0	2.85714	8.57143	2.85714	0	0	0	17.1429	68.5714
Planctomycetes	Pir4(g)	35	22.8571	0	11.4286	48.5714	0	0	2.85714	5.71429	2.85714	2.85714	8.57143	2.85714	0	17.1429	5.71429	0	0	0	5.71429	20	2.85714	2.85714	0	0	31.4286	94.2857
Alphaproteobacteria	Rickettsiales(o)	35	2.85714	0	5.71429	2.85714	0	0	8.57143	0	2.85714	2.85714	0	2.85714	0	0	2.85714	2.85714	0	0	0	2.85714	0	0	2.85714	0	2.85714	60
Alphaproteobacteria	Caulobacteraceae(f)	33	51.5152	9.09091	9.09091	54.5455	3.0303	3.0303	12.1212	0	3.0303	3.0303	12.1212	9.09091	3.0303	9.09091	6.06061	3.0303	0	0	3.0303	3.0303	9.09091	3.0303	3.0303	3.0303	69.697	72.7273
Gammaproteobacteria	Acidibacter(g)	33	9.09091	6.06061	6.06061	15.1515	0	0	18.1818	0	0	9.09091	0	0	3.0303	18.1818	0	0	0	0	3.0303	9.09091	12.1212	3.0303	0	6.06061	27.2727	63.6364
Bacteroidetes	OPS17(f)	33	36.3636	3.0303	3.0303	30.303	0	0	12.1212	12.1212	6.06061	9.09091	0	0	3.0303	9.09091	12.1212	0	0	0	0	3.0303	6.06061	6.06061	0	3.0303	15.1515	63.6364
Betaproteobacteria	TRA3_20(o)	32	18.75	12.5	3.125	43.75	3.125	0	6.25	3.125	3.125	12.5	0	0	3.125	15.625	3.125	0	0	0	0	3.125	9.375	3.125	0	0	18.75	78.125
Actinobacteria	MB-A2-108(c)	32	21.875	3.125	12.5	25	3.125	0	0	6.25	12.5	0	6.25	0	0	18.75	12.5	12.5	3.125	0	3.125	3.125	3.125	9.375	3.125	3.125	21.875	90.625
Deltaproteobacteria	Polyangiaceae(f)	32	18.75	3.125	12.5	50	3.125	3.125	6.25	3.125	6.25	6.25	0	3.125	3.125	18.75	0	0	3.125	6.25	3.125	6.25	0	3.125	3.125	3.125	34.375	90.625
Bacteroidetes	Terrimonas(g)	32	12.5	3.125	9.375	31.25	6.25	3.125	9.375	0	3.125	9.375	0	0	3.125	12.5	0	6.25	3.125	0	0	12.5	0	3.125	0	3.125	25	65.625
Alphaproteobacteria	Xanthobacteraceae(f)	32	9.375	0	3.125	12.5	0	0	6.25	3.125	0	0	0	3.125	0	3.125	6.25	3.125	0	0	6.25	6.25	3.125	6.25	0	0	12.5	65.625
Actinobacteria	Micrococcaceae(f)	31	16.129	3.22581	12.9032	3.22581	0	6.45161	6.45161	3.22581	6.45161	3.22581	0	3.22581	6.45161	0	3.22581	3.22581	3.22581	0	0	0	6.45161	0	3.22581	0	6.45161	74.1935
Firmicutes	Clostridiaceae_1(f)	31	22.5806	0	3.22581	0	0	0	3.22581	0	3.22581	0	22.5806	0	0	3.22581	0	3.22581	0	3.22581	3.22581	3.22581	3.22581	0	12.9032	0	9.67742	58.0645
Gammaproteobacteria	Enterobacteriaceae(f)	31	6.45161	0	0	3.22581	0	3.22581	3.22581	3.22581	0	0	0	0	3.22581	0	0	0	0	0	0	3.22581	6.45161	3.22581	3.22581	3.22581	16.129	32.2581
Alphaproteobacteria	DA111(f)	31	6.45161	0	6.45161	3.22581	3.22581	3.22581	9.67742	3.22581	0	3.22581	0	9.67742	3.22581	3.22581	3.22581	6.45161	0	3.22581	3.22581	9.67742	3.22581	3.22581	6.45161	3.22581	9.67742	74.1935
Alphaproteobacteria	SM2D12(f)	31	0	0	0	3.22581	0	0	6.45161	0	3.22581	0	0	3.22581	0	0	0	3.22581	0	0	6.45161	3.22581	9.67742	6.45161	3.22581	0	3.22581	58.0645
Actinobacteria	Iamia(g)	30	56.6667	6.66667	16.6667	43.3333	13.3333	0	0	3.33333	0	6.66667	3.33333	6.66667	0	3.33333	6.66667	3.33333	0	0	0	6.66667	20	3.33333	3.33333	0	33.3333	76.6667
Firmicutes	Planococcaceae(f)	30	46.6667	0	3.33333	0	0	0	0	0	0	0	0	0	0	0	6.66667	20	0	3.33333	0	10	33.3333	0	10	3.33333	6.66667	60
FBP	FBP(p)	30	26.6667	0	3.33333	10	0	0	6.66667	3.33333	3.33333	0	3.33333	3.33333	0	3.33333	3.33333	0	3.33333	3.33333	0	0	30	3.33333	6.66667	6.66667	66.6667	46.6667
Alphaproteobacteria	Hyphomicrobiaceae(f)	29	34.4828	0	6.89655	27.5862	0	3.44828	10.3448	3.44828	6.89655	3.44828	17.2414	0	0	13.7931	3.44828	0	0	0	3.44828	6.89655	20.6897	3.44828	3.44828	3.44828	55.1724	65.5172
Deltaproteobacteria	OM27_clade(g)	28	25	7.14286	0	60.7143	0	0	3.57143	17.8571	0	7.14286	0	3.57143	0	28.5714	7.14286	7.14286	0	0	3.57143	3.57143	3.57143	7.14286	3.57143	0	46.4286	89.2857
Planctomycetes	OM190(cl)	28	7.14286	7.14286	14.2857	67.8571	0	7.14286	10.7143	3.57143	3.57143	17.8571	0	7.14286	3.57143	32.1429	0	0	3.57143	0	0	10.7143	7.14286	0	3.57143	0	28.5714	92.8571
Alphaproteobacteria	Bradyrhizobiaceae(f)	28	42.8571	3.57143	3.57143	39.2857	3.57143	0	7.14286	0	3.57143	10.7143	3.57143	10.7143	0	17.8571	0	3.57143	0	0	3.57143	0	32.1429	10.7143	0	17.8571	53.5714	85.7143
Deltaproteobacteria	Desulfuromonadales(o)	27	0	11.1111	11.1111	33.3333	0	0	7.40741	0	0	0	0	0	11.1111	0	0	0	0	0	0	3.7037	11.1111	0	0	3.7037	11.1111	92.5926
Gammaproteobacteria	Steroidobacter(g)	27	7.40741	3.7037	18.5185	29.6296	0	0	11.1111	11.1111	3.7037	3.7037	3.7037	3.7037	0	11.1111	0	7.40741	0	0	0	3.7037	11.1111	7.40741	0	0	25.9259	85.1852
Actinobacteria	Microbacteriaceae(f)	27	37.037	0	14.8148	3.7037	3.7037	3.7037	14.8148	0	14.8148	7.40741	0	0	0	3.7037	7.40741	0	0	3.7037	0	0	25.9259	0	0	0	44.4444	66.6667
Cyanobacteria	Obscuribacterales(o)	27	3.7037	0	3.7037	18.5185	0	3.7037	11.1111	0	0	3.7037	3.7037	0	0	0	0	0	0	0	3.7037	0	14.8148	3.7037	11.1111	3.7037	18.5185	55.5556
Gammaproteobacteria	Xanthomonadaceae_Lysobacter(g)	27	3.7037	0	3.7037	48.1481	0	0	3.7037	0	0	7.40741	0	7.40741	3.7037	22.2222	0	11.1111	0	0	3.7037	0	0	0	0	0	18.5185	96.2963
Tectomicrobia	Tectomicrobia(p)	26	15.3846	7.69231	7.69231	30.7692	0	3.84615	34.6154	0	0	15.3846	30.7692	7.69231	0	7.69231	3.84615	0	0	0	0	7.69231	15.3846	0	15.3846	0	23.0769	92.3077
Deltaproteobacteria	Nannocystaceae(f)	26	26.9231	3.84615	0	57.6923	0	0	3.84615	3.84615	23.0769	30.7692	3.84615	0	0	30.7692	0	0	0	3.84615	0	0	7.69231	0	0	0	23.0769	84.6154
Deltaproteobacteria	NB1_j(o)	26	11.5385	3.84615	26.9231	61.5385	0	3.84615	3.84615	3.84615	3.84615	0	0	0	7.69231	0	0	0	3.84615	0	0	11.5385	3.84615	11.5385	0	3.84615	34.6154	88.4615
Betaproteobacteria	Burkholderiales(o)	26	15.3846	0	19.2308	19.2308	0	0	11.5385	11.5385	7.69231	3.84615	15.3846	3.84615	0	0	3.84615	3.84615	0	0	7.69231	0	7.69231	0	0	0	26.9231	46.1538
Planctomycetes	Singulisphaera(g)	26	0	0	38.4615	15.3846	3.84615	0	3.84615	0	7.69231	26.9231	0	3.84615	3.84615	34.6154	7.69231	0	0	0	0	11.5385	3.84615	0	0	3.84615	26.9231	96.1538
Alphaproteobacteria	Other	25	40	8	0	12	0	0	8	0	4	0	24	0	0	12	4	0	0	0	0	0	4	0	0	0	52	44
Firmicutes	Clostridiales(o)	24	0	4.16667	8.33333	4.16667	4.16667	0	0	4.16667	0	4.16667	4.16667	8.33333	0	0	0	0	4.16667	4.16667	4.16667	8.33333	4.16667	0	12.5	0	4.16667	70.8333
Planctomycetes	SM1A02(g)	23	4.34783	17.3913	26.087	78.2609	0	4.34783	4.34783	4.34783	0	17.3913	0	4.34783	4.34783	13.0435	0	4.34783	0	0	4.34783	8.69565	4.34783	4.34783	4.34783	0	21.7391	91.3043
Deltaproteobacteria	Phaselicystis(g)	23	26.087	4.34783	0	43.4783	0	0	4.34783	0	0	8.69565	4.34783	0	13.0435	39.1304	0	0	0	0	0	0	4.34783	0	4.34783	0	30.4348	73.913
Actinobacteria	0319-6M6(f)	23	13.0435	4.34783	21.7391	34.7826	0	0	4.34783	0	0	0	13.0435	4.34783	0	0	0	4.34783	0	0	0	0	8.69565	4.34783	0	0	26.087	82.6087
Chloroflexi	Roseiflexus(g)	23	52.1739	4.34783	4.34783	26.087	0	4.34783	4.34783	8.69565	0	17.3913	0	0	4.34783	21.7391	4.34783	4.34783	0	0	0	4.34783	8.69565	0	0	0	0	91.3043
Bacteroidetes	Chitinophaga(g)	23	13.0435	4.34783	0	21.7391	0	0	8.69565	0	0	4.34783	0	4.34783	0	8.69565	8.69565	0	0	0	0	4.34783	0	0	8.69565	4.34783	21.7391	56.5217
Actinobacteria	Other	23	17.3913	0	0	26.087	4.34783	0	0	0	4.34783	4.34783	8.69565	0	0	4.34783	4.34783	8.69565	4.34783	0	4.34783	4.34783	8.69565	0	8.69565	8.69565	8.69565	65.2174
Betaproteobacteria	Burkholderia-Paraburkholderia(g)	23	0	0	8.69565	13.0435	0	0	4.34783	0	0	8.69565	0	0	0	13.0435	0	0	0	0	0	0	0	0	4.34783	4.34783	8.69565	39.1304
Planctomycetes	Isosphaera(g)	23	43.4783	0	13.0435	8.69565	0	0	0	4.34783	4.34783	26.087	8.69565	4.34783	0	4.34783	8.69565	0	0	4.34783	8.69565	4.34783	17.3913	0	0	4.34783	17.3913	82.6087
Firmicutes	Halanaerobiales(o)	22	4.54545	0	4.54545	18.1818	0	4.54545	13.6364	0	0	0	4.54545	0	0	0	0	0	0	4.54545	4.54545	0	0	0	4.54545	0	4.54545	45.4545
Acidobacteria	SG_22(c)	21	42.8571	28.5714	19.0476	23.8095	0	4.7619	0	4.7619	0	9.52381	0	0	4.7619	0	0	0	4.7619	0	0	4.7619	0	0	9.52381	0	47.619	90.4762
Alphaproteobacteria	Rhodobacteraceae(f)	21	4.7619	4.7619	9.52381	0	4.7619	0	0	4.7619	0	4.7619	4.7619	0	0	0	9.52381	4.7619	0	0	0	0	14.2857	4.7619	0	9.52381	14.2857	76.1905
Deltaproteobacteria	P3OB_42(f)	21	4.7619	0	4.7619	38.0952	14.2857	4.7619	14.2857	0	9.52381	28.5714	0	0	4.7619	23.8095	0	0	0	0	4.7619	9.52381	4.7619	4.7619	9.52381	0	42.8571	85.7143
Alphaproteobacteria	Pedomicrobium(g)	21	23.8095	0	9.52381	23.8095	0	0	4.7619	0	0	9.52381	0	4.7619	9.52381	0	4.7619	0	0	0	0	9.52381	4.7619	4.7619	0	9.52381	42.8571	76.1905
Alphaproteobacteria	Rhodobiaceae(f)	21	9.52381	0	0	14.2857	0	0	0	0	4.7619	4.7619	0	0	0	0	4.7619	0	0	0	4.7619	0	9.52381	9.52381	4.7619	4.7619	19.0476	71.4286
Actinobacteria	Frankiales(o)	20	5	0	0	25	0	5	10	10	0	5	10	0	0	5	0	5	0	0	5	5	0	5	5	25	20	75
Actinobacteria	Microlunatus(g)	20	30	0	25	10	0	0	5	20	5	0	5	0	0	5	0	0	0	0	0	5	5	5	0	0	5	50
Alphaproteobacteria	Reyranella(g)	20	0	0	5	5	5	0	5	0	5	0	0	5	0	0	0	5	0	0	5	0	5	5	0	5	5	55
Actinobacteria	Rubrobacter(g)	19	26.3158	10.5263	10.5263	26.3158	0	0	0	0	0	0	5.26316	0	0	5.26316	5.26316	5.26316	5.26316	0	5.26316	0	5.26316	0	5.26316	0	15.7895	68.4211
Betaproteobacteria	Comamonadaceae_Rhizobacter(g)	19	10.5263	5.26316	15.7895	21.0526	0	0	21.0526	0	10.5263	10.5263	0	0	0	0	5.26316	0	0	0	0	0	10.5263	5.26316	5.26316	0	10.5263	73.6842
Nitrospirae	Nitrospira(f)	19	10.5263	5.26316	21.0526	10.5263	10.5263	0	15.7895	0	5.26316	0	0	10.5263	0	0	0	5.26316	15.7895	0	0	5.26316	0	10.5263	5.26316	5.26316	26.3158	78.9474
Cyanobacteria	SubsectionIII(o)	19	21.0526	5.26316	0	0	10.5263	0	0	0	0	0	15.7895	0	0	0	15.7895	0	0	0	5.26316	5.26316	0	5.26316	10.5263	0	52.6316	57.8947
Actinobacteria	Agromyces(g)	19	36.8421	0	15.7895	42.1053	10.5263	0	0	0	0	15.7895	0	0	0	0	0	5.26316	0	5.26316	0	0	10.5263	15.7895	5.26316	5.26316	36.8421	84.2105
Firmicutes	Bacillales(o)	19	5.26316	0	0	5.26316	0	0	15.7895	0	0	0	0	5.26316	0	5.26316	0	5.26316	0	0	0	0	10.5263	5.26316	5.26316	5.26316	5.26316	73.6842
Firmicutes	Sporosarcina(g)	19	10.5263	0	0	0	0	0	0	0	0	0	0	5.26316	0	0	0	10.5263	5.26316	0	0	0	26.3158	0	10.5263	0	10.5263	57.8947
Chloroflexi	S085(c)	18	11.1111	11.1111	5.55556	44.4444	0	0	5.55556	0	5.55556	0	0	0	0	5.55556	0	0	0	0	0	0	11.1111	5.55556	0	0	22.2222	72.2222
Alphaproteobacteria	Rickettsiaceae(f)	18	0	5.55556	5.55556	11.1111	5.55556	0	5.55556	5.55556	0	0	0	0	5.55556	5.55556	0	11.1111	0	0	5.55556	0	0	0	0	0	5.55556	44.4444
Actinobacteria	Acidothermus(g)	18	11.1111	5.55556	0	5.55556	5.55556	0	0	5.55556	0	0	0	0	0	5.55556	0	0	0	0	11.1111	0	16.6667	0	0	0	5.55556	38.8889
Gammaproteobacteria	Legionella(g)	18	5.55556	5.55556	5.55556	0	0	0	0	0	0	0	0	5.55556	0	5.55556	0	0	0	0	0	0	0	0	0	5.55556	11.1111	44.4444
Actinobacteria	Ilumatobacter(g)	18	27.7778	0	5.55556	33.3333	5.55556	16.6667	0	0	0	5.55556	5.55556	5.55556	5.55556	0	0	0	0	0	5.55556	0	0	0	5.55556	0	16.6667	61.1111
Alphaproteobacteria	Rhizobium(g)	18	22.2222	0	5.55556	11.1111	0	0	11.1111	0	0	0	5.55556	0	0	5.55556	11.1111	5.55556	0	5.55556	0	5.55556	16.6667	0	11.1111	5.55556	38.8889	50
Actinobacteria	Nocardia(g)	18	16.6667	0	0	5.55556	5.55556	0	0	0	0	5.55556	0	0	5.55556	0	0	0	0	5.55556	0	5.55556	11.1111	11.1111	11.1111	5.55556	5.55556	61.1111
Gammaproteobacteria	Moraxellaceae(f)	18	0	0	11.1111	0	0	0	0	5.55556	0	0	16.6667	0	0	0	5.55556	0	0	0	0	5.55556	5.55556	0	0	0	5.55556	27.7778
Alphaproteobacteria	Cand_Alysiosphaera(g)	17	0	5.88235	0	11.7647	0	0	5.88235	0	5.88235	5.88235	0	5.88235	0	5.88235	0	5.88235	0	0	5.88235	11.7647	0	0	5.88235	0	11.7647	70.5882
Alphaproteobacteria	Rhodoplanes(g)	17	17.6471	5.88235	17.6471	11.7647	0	0	0	5.88235	0	0	0	0	0	0	11.7647	0	0	0	0	0	0	11.7647	0	0	0	82.3529
Bacteroidetes	Chryseobacterium(g)	17	0	5.88235	0	0	0	0	5.88235	0	0	0	11.7647	0	0	0	0	0	5.88235	0	0	0	0	0	5.88235	0	5.88235	23.5294
Chloroflexi	JG30_KF_CM45(o)	17	11.7647	0	0	41.1765	11.7647	5.88235	5.88235	0	0	5.88235	0	11.7647	5.88235	5.88235	5.88235	11.7647	0	0	0	0	0	5.88235	0	0	17.6471	82.3529
Alphaproteobacteria	Hyphomicrobium(g)	17	23.5294	0	5.88235	23.5294	0	5.88235	5.88235	0	0	23.5294	11.7647	0	0	5.88235	5.88235	0	0	0	0	11.7647	0	5.88235	11.7647	11.7647	52.9412	70.5882
Alphaproteobacteria	Microvirga(g)	17	17.6471	0	0	23.5294	0	0	0	0	0	5.88235	5.88235	0	5.88235	5.88235	5.88235	0	0	0	0	5.88235	5.88235	0	0	0	35.2941	70.5882
Actinobacteria	Propionibacteriaceae(f)	17	41.1765	0	5.88235	11.7647	0	5.88235	5.88235	5.88235	0	11.7647	23.5294	5.88235	5.88235	11.7647	5.88235	0	0	0	0	5.88235	0	5.88235	0	5.88235	29.4118	58.8235
Actinobacteria	Microbacterium(g)	17	35.2941	0	17.6471	5.88235	0	11.7647	0	5.88235	0	11.7647	0	0	5.88235	5.88235	0	0	0	0	0	5.88235	17.6471	0	0	0	5.88235	52.9412
Actinobacteria	Rhodococcus(g)	17	23.5294	0	5.88235	0	0	0	0	0	0	5.88235	5.88235	0	5.88235	5.88235	0	0	5.88235	0	0	0	23.5294	0	0	5.88235	41.1765	64.7059
Alphaproteobacteria	Rhizomicrobium(g)	16	6.25	18.75	0	12.5	0	0	0	0	0	0	0	6.25	0	0	6.25	0	0	0	6.25	0	0	6.25	6.25	12.5	31.25	43.75
Firmicutes	Clostridia_Family_XI(f)	16	0	6.25	18.75	6.25	0	0	0	0	6.25	6.25	6.25	0	0	0	0	0	0	0	0	6.25	6.25	6.25	0	6.25	0	68.75
Alphaproteobacteria	Woodsholea(g)	16	43.75	0	12.5	43.75	6.25	0	0	0	0	18.75	0	6.25	0	31.25	6.25	0	0	0	6.25	0	31.25	6.25	0	6.25	68.75	100
Gammaproteobacteria	Xanthomonadaceae_Arenimonas(g)	16	50	0	6.25	43.75	0	0	12.5	0	12.5	31.25	0	0	0	18.75	0	0	0	18.75	0	6.25	6.25	0	0	6.25	25	62.5
Alphaproteobacteria	Phyllobacteriaceae(f)	16	18.75	0	0	31.25	0	0	0	6.25	0	0	6.25	0	0	6.25	0	0	0	0	0	0	0	6.25	6.25	12.5	31.25	56.25
Actinobacteria	Micromonospora(g)	16	31.25	0	12.5	12.5	0	0	0	6.25	0	0	0	0	0	6.25	6.25	0	0	0	0	12.5	12.5	0	0	12.5	18.75	87.5
Chloroflexi	Other	16	6.25	0	0	12.5	0	0	0	0	6.25	0	0	0	0	0	0	6.25	0	0	6.25	6.25	12.5	0	6.25	0	12.5	56.25
Verrucomicrobia	Cand._Xiphinematobacter(g)	16	6.25	0	0	12.5	0	0	12.5	0	0	6.25	18.75	6.25	0	0	0	0	0	6.25	0	0	0	0	6.25	0	31.25	56.25
Actinobacteria	Micrococcales(o)	16	18.75	0	0	0	0	0	6.25	0	6.25	0	6.25	0	0	6.25	0	0	0	0	0	12.5	6.25	0	25	6.25	6.25	56.25
Firmicutes	Cohnella(g)	16	6.25	0	0	0	0	0	0	0	0	0	6.25	0	6.25	0	0	12.5	0	0	0	6.25	0	0	12.5	0	0	56.25
Firmicutes	Peptostreptococcaceae(f)	16	25	0	0	0	0	0	0	0	0	0	12.5	0	0	0	6.25	0	0	0	6.25	12.5	12.5	0	18.75	0	0	50
Betaproteobacteria	Comamonadaceae_Ramlibacter(g)	15	13.3333	13.3333	0	26.6667	0	0	0	0	0	0	0	0	0	0	0	6.66667	0	0	0	0	0	0	6.66667	0	20	53.3333
Acidobacteria	SG10_ABS_19(f)	15	0	6.66667	13.3333	53.3333	0	13.3333	0	6.66667	6.66667	13.3333	0	0	0	13.3333	0	0	0	0	0	6.66667	20	0	0	0	6.66667	86.6667
Alphaproteobacteria	Methylobacteriaceae(f)	15	20	6.66667	0	13.3333	0	0	0	6.66667	0	0	6.66667	0	0	0	0	0	0	0	0	13.3333	6.66667	0	0	6.66667	40	46.6667
Actinobacteria	Arthrobacter(g)	15	0	6.66667	6.66667	6.66667	0	0	0	0	0	0	0	0	13.3333	0	0	0	6.66667	0	0	0	0	0	0	0	6.66667	86.6667
Betaproteobacteria	Rhodocyclaceae(f)	15	13.3333	6.66667	6.66667	6.66667	0	0	13.3333	6.66667	0	13.3333	0	0	0	0	6.66667	0	0	13.3333	0	0	6.66667	0	6.66667	0	20	60
Gammaproteobacteria	Coxiellaceae(f)	15	20	6.66667	0	0	0	6.66667	0	6.66667	0	0	13.3333	0	0	6.66667	0	0	0	0	0	0	0	0	0	6.66667	6.66667	80
Chloroflexi	JG30_KF_CM66(c)	15	13.3333	0	20	33.3333	6.66667	0	13.3333	0	0	13.3333	0	6.66667	0	20	0	0	6.66667	0	0	13.3333	13.3333	6.66667	6.66667	0	26.6667	66.6667
Planctomycetes	Schlesneria(g)	15	33.3333	0	0	26.6667	0	0	13.3333	20	6.66667	20	0	6.66667	0	33.3333	0	6.66667	0	0	0	0	13.3333	6.66667	0	6.66667	33.3333	100
Actinobacteria	Intrasporangiaceae(f)	15	26.6667	0	6.66667	13.3333	0	0	0	6.66667	6.66667	6.66667	6.66667	0	6.66667	0	0	13.3333	0	0	0	13.3333	6.66667	6.66667	0	6.66667	13.3333	73.3333
Actinobacteria	288-2(f)	15	33.3333	0	13.3333	6.66667	0	6.66667	0	0	0	0	26.6667	6.66667	0	0	33.3333	6.66667	0	6.66667	0	6.66667	13.3333	0	0	0	20	80
Actinobacteria	Pseudonocardiaceae(f)	15	20	0	0	0	0	0	13.3333	0	0	0	0	6.66667	0	6.66667	0	6.66667	0	0	0	6.66667	6.66667	0	6.66667	0	20	80
Fibrobacteres	Fibrobacteres(p)	14	35.7143	7.14286	28.5714	50	0	0	14.2857	7.14286	7.14286	0	0	7.14286	0	7.14286	14.2857	7.14286	0	0	0	14.2857	14.2857	0	7.14286	0	14.2857	64.2857
Cyanobacteria	ML635J-21(c)	14	7.14286	7.14286	0	28.5714	0	0	0	0	21.4286	0	7.14286	0	0	7.14286	0	0	0	0	0	0	7.14286	0	7.14286	14.2857	14.2857	57.1429
Acidobacteria	SG_03(c)	14	0	7.14286	0	21.4286	0	0	7.14286	0	0	7.14286	7.14286	7.14286	0	0	0	7.14286	0	0	7.14286	14.2857	0	0	7.14286	0	14.2857	71.4286
Alphaproteobacteria	Phenylobacterium(g)	14	64.2857	0	0	50	0	7.14286	7.14286	7.14286	0	14.2857	21.4286	0	0	21.4286	0	0	0	0	7.14286	7.14286	14.2857	0	7.14286	0	42.8571	92.8571
Bacteroidetes	NS11-12(f)	14	28.5714	0	0	28.5714	0	0	14.2857	14.2857	0	14.2857	21.4286	7.14286	0	14.2857	0	0	0	0	0	7.14286	14.2857	0	0	0	7.14286	35.7143
Firmicutes	Bacillaceae(f)	14	7.14286	0	7.14286	14.2857	0	0	7.14286	0	7.14286	7.14286	0	0	0	0	0	7.14286	0	0	7.14286	7.14286	7.14286	7.14286	0	7.14286	0	50
Bacteroidetes	Dyadobacter(g)	14	28.5714	0	0	7.14286	0	0	7.14286	0	14.2857	0	7.14286	0	0	0	0	0	0	0	0	0	0	0	7.14286	0	50	28.5714
Bacteroidetes	AKYH767(f)	13	69.2308	7.69231	0	53.8462	0	0	7.69231	0	7.69231	0	0	0	7.69231	15.3846	0	0	0	7.69231	0	0	0	0	0	0	7.69231	76.9231
Bacteroidetes	KD3-93(f)	13	38.4615	7.69231	0	23.0769	7.69231	0	0	15.3846	0	7.69231	7.69231	0	0	0	23.0769	0	0	0	0	7.69231	7.69231	0	7.69231	0	15.3846	53.8462
Gammaproteobacteria	Xanthomonadaceae_Rhodanobacter(g)	13	0	0	0	30.7692	0	0	0	0	7.69231	0	0	7.69231	0	30.7692	0	0	0	0	7.69231	0	0	15.3846	0	0	7.69231	30.7692
TM6	TM6(p)	13	0	0	7.69231	23.0769	0	0	15.3846	0	0	0	0	0	0	0	0	7.69231	0	0	0	0	7.69231	0	0	0	7.69231	92.3077
Acidobacteria	SG_04(c)	13	23.0769	0	0	7.69231	0	7.69231	0	0	7.69231	0	0	0	0	15.3846	7.69231	0	0	0	0	7.69231	0	15.3846	7.69231	7.69231	46.1538	69.2308
Bacteroidetes	Cryomorphaceae(f)	13	7.69231	0	7.69231	7.69231	0	0	15.3846	0	15.3846	15.3846	30.7692	0	7.69231	15.3846	0	7.69231	0	0	7.69231	7.69231	0	0	7.69231	7.69231	7.69231	53.8462
Chloroflexi	Chloroflexia(c)	13	7.69231	0	7.69231	7.69231	7.69231	0	7.69231	15.3846	0	7.69231	7.69231	0	0	0	0	7.69231	0	0	0	7.69231	7.69231	0	0	15.3846	38.4615	46.1538
Firmicutes	Erysipelotrichaceae(f)	13	0	0	0	7.69231	0	0	7.69231	0	0	7.69231	0	0	7.69231	0	0	7.69231	7.69231	7.69231	7.69231	7.69231	0	0	7.69231	7.69231	0	69.2308
Alphaproteobacteria	A839(f)	12	50	25	8.33333	41.6667	0	0	25	0	8.33333	0	8.33333	8.33333	0	33.3333	8.33333	8.33333	0	0	8.33333	8.33333	16.6667	0	0	8.33333	75	83.3333
Alphaproteobacteria	Beijerinckiaceae(f)	12	25	16.6667	16.6667	33.3333	0	0	8.33333	0	8.33333	8.33333	8.33333	0	0	8.33333	0	0	0	0	0	16.6667	16.6667	8.33333	0	16.6667	83.3333	83.3333
Chloroflexi	Gitt_GS_136(c)	12	33.3333	8.33333	0	66.6667	0	0	8.33333	33.3333	0	0	0	8.33333	8.33333	8.33333	0	0	0	0	0	0	8.33333	0	0	0	33.3333	83.3333
Actinobacteria	Streptosporangiaceae(f)	12	25	8.33333	8.33333	8.33333	0	0	0	0	0	8.33333	0	16.6667	0	16.6667	0	8.33333	0	8.33333	0	0	16.6667	0	0	8.33333	8.33333	66.6667
Alphaproteobacteria	Mitochondria	12	8.33333	8.33333	16.6667	0	0	0	16.6667	8.33333	0	0	0	0	0	0	0	0	0	0	8.33333	0	0	8.33333	0	0	16.6667	50
Chloroflexi	Ktedonobacteria(c)	12	8.33333	0	8.33333	50	0	0	8.33333	8.33333	0	8.33333	0	8.33333	0	33.3333	0	0	0	0	0	0	25	0	8.33333	8.33333	8.33333	83.3333
Actinobacteria	CL500-29(g)	12	58.3333	0	16.6667	33.3333	16.6667	8.33333	16.6667	0	8.33333	0	0	8.33333	0	25	0	0	0	0	0	0	33.3333	0	0	8.33333	25	66.6667
Actinobacteria	Kribbella(g)	12	41.6667	0	8.33333	25	0	8.33333	0	0	8.33333	0	8.33333	0	0	8.33333	0	0	0	0	0	33.3333	8.33333	8.33333	0	8.33333	0	83.3333
Actinobacteria	Cand_Microthrix(g)	12	50	0	0	25	16.6667	33.3333	0	0	0	0	8.33333	0	0	8.33333	0	0	0	0	0	0	33.3333	0	0	0	33.3333	66.6667
Bacteroidetes	Flavisolibacter(g)	12	8.33333	0	0	25	0	8.33333	25	0	8.33333	0	0	0	0	25	0	0	0	0	8.33333	0	8.33333	8.33333	16.6667	0	16.6667	50
Actinobacteria	Patulibacter(g)	12	33.3333	0	8.33333	8.33333	8.33333	8.33333	33.3333	0	0	0	8.33333	0	0	16.6667	0	0	0	8.33333	8.33333	8.33333	8.33333	0	0	8.33333	16.6667	75
Gammaproteobacteria	Cellvibrionales(o)	12	16.6667	0	8.33333	8.33333	0	0	8.33333	0	16.6667	16.6667	8.33333	8.33333	0	0	25	0	0	0	0	0	8.33333	0	8.33333	8.33333	8.33333	25
Chloroflexi	JG37_AG_4(c)	12	0	0	0	0	0	0	0	0	0	0	0	0	0	0	0	0	0	0	0	0	16.6667	0	0	0	8.33333	0
Betaproteobacteria	Oxalobacteraceae_Duganella(g)	11	9.09091	18.1818	0	18.1818	0	0	0	18.1818	0	0	18.1818	9.09091	0	0	0	0	0	0	0	0	9.09091	0	18.1818	9.09091	45.4545	54.5455
Planctomycetes	BD7-11(cl)	11	54.5455	9.09091	0	27.2727	0	0	18.1818	0	27.2727	27.2727	9.09091	0	9.09091	18.1818	18.1818	0	0	18.1818	9.09091	9.09091	0	0	9.09091	9.09091	9.09091	63.6364
Deltaproteobacteria	Anaeromyxobacter(g)	11	0	9.09091	0	18.1818	0	0	0	0	0	0	0	0	0	0	9.09091	0	9.09091	9.09091	9.09091	0	0	0	9.09091	9.09091	18.1818	63.6364
Acidobacteria	SG_13(c)	11	0	9.09091	0	0	0	0	0	0	0	9.09091	0	0	0	0	0	0	0	0	0	0	0	0	0	0	0	9.09091
Planctomycetes	vadinHA49(cl)	11	54.5455	0	0	27.2727	0	0	18.1818	0	0	0	18.1818	9.09091	0	9.09091	18.1818	0	0	18.1818	0	9.09091	0	0	27.2727	0	0	63.6364
Actinobacteria	Amycolatopsis(g)	11	36.3636	0	27.2727	9.09091	0	0	0	9.09091	0	0	18.1818	0	0	0	0	0	0	0	9.09091	0	0	0	0	9.09091	0	81.8182
Bacteroidetes	PHOS-HE51(f)	11	45.4545	0	9.09091	9.09091	0	0	0	9.09091	9.09091	18.1818	9.09091	0	0	9.09091	9.09091	0	0	0	0	36.3636	9.09091	0	0	18.1818	9.09091	81.8182
Bacteroidetes	Sporocytophaga(g)	11	9.09091	0	0	9.09091	0	0	18.1818	0	9.09091	0	9.09091	0	0	0	9.09091	0	9.09091	0	0	18.1818	9.09091	0	0	9.09091	9.09091	36.3636
Betaproteobacteria	Oxalobacteraceae_Janthinobacterium(g)	11	18.1818	0	0	9.09091	0	0	0	9.09091	18.1818	0	0	9.09091	0	0	18.1818	0	0	0	0	9.09091	9.09091	0	9.09091	18.1818	36.3636	45.4545
Acidobacteria	SG01_Granulicella(g)	11	0	0	0	0	0	0	9.09091	0	0	0	0	0	0	0	0	0	0	0	0	0	9.09091	0	9.09091	0	36.3636	36.3636
Actinobacteria	Actinoplanes(g)	11	18.1818	0	9.09091	0	0	0	0	9.09091	9.09091	0	9.09091	0	0	9.09091	9.09091	0	0	9.09091	0	0	45.4545	0	0	0	0	72.7273
Gammaproteobacteria	Enterobacteriaceae_Serratia(g)	11	27.2727	0	0	0	0	0	0	0	0	0	0	0	0	0	0	0	0	0	0	0	27.2727	0	0	0	0	63.6364
Bacteroidetes	NS9(f)	10	20	10	0	10	10	0	0	0	10	30	0	0	0	0	30	0	0	0	0	0	0	0	0	0	10	40
Actinobacteria	Actinophytocola(g)	10	30	10	0	0	0	0	0	0	10	0	0	0	0	0	0	10	0	0	10	10	10	10	0	0	10	90
Planctomycetes	CCM11a(f)	10	10	0	30	70	0	10	0	0	0	10	0	0	0	10	0	0	0	0	0	10	0	20	0	0	30	100
Betaproteobacteria	Comamonadaceae_Comamonas(g)	10	0	0	10	60	0	0	0	0	0	10	0	0	10	10	0	0	0	0	0	20	10	0	0	0	20	60
Chloroflexi	Caldilineales(o)	10	0	0	10	20	0	0	0	0	10	10	0	0	0	30	0	10	0	0	0	0	20	10	10	0	30	90
Actinobacteria	Cellulomonadaceae(f)	10	60	0	10	10	0	10	10	0	10	0	0	0	20	0	0	0	0	0	0	0	10	0	0	10	10	70
Alphaproteobacteria	Pseudolabrys(g)	10	10	0	10	10	0	0	10	0	0	0	0	10	0	10	0	0	0	0	0	0	0	0	20	10	30	80
Gammaproteobacteria	Oceanospirillales(o)	10	60	0	0	10	0	0	10	0	20	30	40	0	0	20	0	0	0	0	0	0	0	0	10	0	30	70
Actinobacteria	Nakamurella(g)	10	30	0	10	0	0	10	10	10	0	0	20	0	0	0	0	0	0	0	0	0	10	0	0	0	40	60
Firmicutes	Lactobacillales(o)	10	0	0	0	0	0	0	0	0	0	0	0	0	0	0	0	0	0	0	0	0	0	0	0	0	10	20
Planctomycetes	AKYG857(g)	9	0	22.2222	22.2222	44.4444	0	0	0	0	11.1111	0	0	0	0	11.1111	0	11.1111	0	0	0	0	11.1111	0	0	0	22.2222	88.8889
Elusimicrobia	Lineage_IIa(o)	9	0	22.2222	11.1111	22.2222	0	0	0	0	11.1111	11.1111	0	0	0	22.2222	11.1111	0	0	0	0	11.1111	0	0	0	0	11.1111	88.8889
Deltaproteobacteria	mle1_27(f)	9	55.5556	11.1111	0	55.5556	0	0	0	0	11.1111	11.1111	0	0	0	22.2222	0	11.1111	0	11.1111	0	0	0	0	0	0	22.2222	77.7778
Betaproteobacteria	Comamonadaceae_Variovorax(g)	9	0	11.1111	22.2222	44.4444	0	0	11.1111	0	0	0	0	11.1111	11.1111	0	0	0	11.1111	11.1111	11.1111	0	0	0	0	0	0	66.6667
Unclassified	i.s.(k)	9	44.4444	11.1111	11.1111	33.3333	0	11.1111	0	0	0	0	11.1111	0	0	11.1111	0	11.1111	0	0	0	0	0	0	11.1111	11.1111	11.1111	66.6667
Deltaproteobacteria	Bdellovibrionales(o)	9	11.1111	11.1111	0	11.1111	0	0	0	0	0	11.1111	0	0	0	0	0	0	0	0	0	0	0	0	11.1111	0	11.1111	55.5556
Acidobacteria	SG01_Acidobacterium(g)	9	0	11.1111	0	0	0	0	11.1111	0	0	0	0	0	0	0	0	0	0	0	0	0	0	0	0	11.1111	11.1111	0
Peregrinibacteria	Peregrinibacteria(p)	9	11.1111	11.1111	0	0	0	0	0	11.1111	0	11.1111	0	0	11.1111	0	0	0	0	0	0	0	0	0	0	0	0	66.6667
Bacteroidetes	Niastella(g)	9	0	0	0	55.5556	0	0	0	0	0	22.2222	11.1111	11.1111	0	33.3333	0	0	0	0	0	11.1111	11.1111	11.1111	0	0	0	100
Chloroflexi	Ardenticatenia(c)	9	11.1111	0	0	55.5556	0	0	11.1111	0	0	0	0	0	0	11.1111	0	0	0	0	0	0	0	11.1111	0	0	22.2222	88.8889
Acidobacteria	SG_11(c)	9	33.3333	0	0	44.4444	0	0	0	0	0	0	0	0	0	0	0	0	0	0	0	0	0	11.1111	0	0	33.3333	66.6667
Bacteroidetes	Parafilimonas(g)	9	11.1111	0	0	22.2222	0	0	11.1111	0	22.2222	11.1111	0	0	0	11.1111	0	0	0	0	0	0	22.2222	11.1111	0	11.1111	11.1111	55.5556
Actinobacteria	Geodermatophilaceae(f)	9	0	0	11.1111	11.1111	0	0	11.1111	0	0	0	11.1111	0	11.1111	11.1111	0	0	0	0	0	0	0	0	0	11.1111	11.1111	77.7778
Gammaproteobacteria	Xanthomonadaceae_Pseudoxanthomonas(g)	9	11.1111	0	0	11.1111	0	0	0	0	0	22.2222	0	0	0	11.1111	0	11.1111	0	11.1111	0	0	0	0	11.1111	0	0	55.5556
Gemmatimonadetes	Longimicrobiaceae(f)	9	11.1111	0	0	11.1111	0	0	22.2222	0	22.2222	0	0	11.1111	0	0	0	0	0	11.1111	0	0	0	0	0	0	0	55.5556
Acidobacteria	SG01_Cand._Koribacter(g)	9	0	0	0	0	0	0	0	0	0	0	0	0	0	0	0	0	0	0	0	0	0	0	0	11.1111	22.2222	22.2222
Bacteroidetes	Other	9	22.2222	0	0	0	0	0	11.1111	11.1111	0	0	0	11.1111	0	0	0	0	0	0	0	0	0	0	0	0	11.1111	33.3333
Bacteroidetes	Spirosoma(g)	9	11.1111	0	0	0	0	0	0	0	22.2222	0	0	0	0	0	0	0	0	0	0	0	11.1111	0	0	0	44.4444	44.4444
Deltaproteobacteria	Myxococcaceae(f)	9	33.3333	0	0	0	0	11.1111	0	0	0	0	0	0	0	0	11.1111	0	0	0	0	0	0	0	0	0	0	66.6667
Acidobacteria	SG_18(c)	8	0	50	0	50	0	0	0	0	0	0	0	0	0	0	0	12.5	0	0	0	37.5	0	0	0	12.5	37.5	100
Acidobacteria	SG06_Vicinamibacter(g)	8	62.5	12.5	0	62.5	0	0	0	0	0	0	0	0	0	0	0	0	0	0	0	0	12.5	12.5	0	0	0	75
Chlorobi	Chlorobi_OPB56(f)	8	25	12.5	0	50	0	0	12.5	12.5	12.5	12.5	0	0	0	12.5	0	0	0	0	0	12.5	12.5	0	0	0	25	75
Acidobacteria	SG04_Blastocatella(g)	8	25	12.5	0	12.5	0	12.5	12.5	0	0	0	0	0	0	0	0	0	0	0	0	0	12.5	0	0	0	37.5	75
Bacteroidetes	Ohtaekwangia(g)	8	12.5	0	0	50	0	12.5	12.5	0	0	12.5	0	0	0	37.5	0	25	0	37.5	0	0	12.5	0	12.5	0	12.5	62.5
Verrucomicrobia	Other	8	25	0	0	25	0	0	25	0	0	12.5	0	12.5	0	12.5	0	0	0	0	0	0	12.5	0	0	0	0	87.5
Firmicutes	Other	8	12.5	0	0	0	0	0	0	0	12.5	0	12.5	0	0	0	12.5	12.5	0	0	0	12.5	0	0	0	0	0	50
Gammaproteobacteria	Xanthomonadaceae_Dokdonella(g)	8	25	0	0	0	0	0	0	0	0	12.5	0	12.5	0	25	0	0	0	0	0	0	0	0	12.5	12.5	0	75
Gammaproteobacteria	Aeromonadales(o)	8	0	0	0	0	0	0	25	12.5	0	37.5	0	0	0	0	0	0	12.5	12.5	0	0	25	0	0	0	0	25
Planctomycetes	Phycisphaerales(f)	7	0	28.5714	0	57.1429	0	0	14.2857	14.2857	0	0	14.2857	0	0	14.2857	0	0	0	0	0	14.2857	14.2857	0	0	0	14.2857	71.4286
Acidobacteria	SG_15(c)	7	14.2857	14.2857	0	42.8571	0	0	14.2857	0	0	0	0	0	0	0	0	0	0	0	0	0	0	0	14.2857	0	14.2857	57.1429
Verrucomicrobia	S-BQ2-57_soil_group(c)	7	28.5714	14.2857	0	28.5714	0	0	0	0	0	0	0	0	28.5714	0	0	0	0	0	0	14.2857	14.2857	0	0	0	0	57.1429
Acidobacteria	SG04_DS_100(g)	7	14.2857	0	28.5714	42.8571	0	0	14.2857	0	0	0	14.2857	0	14.2857	42.8571	0	0	14.2857	0	0	0	0	0	14.2857	0	0	85.7143
Actinobacteria	Luedemannella(g)	7	0	0	0	28.5714	0	0	28.5714	0	14.2857	14.2857	0	0	14.2857	28.5714	0	14.2857	14.2857	0	0	0	0	0	0	14.2857	0	71.4286
Actinobacteria	Actinomadura(g)	7	28.5714	0	28.5714	14.2857	0	0	0	0	0	0	0	0	0	28.5714	14.2857	0	0	14.2857	0	0	0	0	0	0	0	85.7143
Deltaproteobacteria	Blfdi19(f)	7	42.8571	0	0	14.2857	0	0	0	0	28.5714	14.2857	0	0	14.2857	14.2857	14.2857	0	0	0	0	0	0	14.2857	0	0	14.2857	85.7143
Elusimicrobia	Lineage_IV(o)	7	57.1429	0	0	14.2857	0	0	0	0	0	0	0	0	0	14.2857	0	0	0	0	0	14.2857	0	0	0	0	0	42.8571
Actinobacteria	Dactylosporangium(g)	7	14.2857	0	14.2857	0	0	0	14.2857	0	0	14.2857	0	0	0	0	0	14.2857	0	0	0	28.5714	0	0	0	0	14.2857	71.4286
Deltaproteobacteria	KD3_10(f)	6	50	50	0	33.3333	0	0	0	16.6667	33.3333	16.6667	0	0	16.6667	33.3333	0	0	0	0	0	0	0	0	0	0	16.6667	83.3333
Bacteroidetes	Cytophagales(o)	6	33.3333	16.6667	16.6667	0	0	0	16.6667	0	33.3333	16.6667	16.6667	0	0	0	16.6667	0	0	0	0	0	0	0	0	16.6667	16.6667	66.6667
Acidobacteria	SG_10(o)	6	33.3333	0	0	66.6667	33.3333	0	0	0	0	0	0	0	0	50	0	0	0	0	0	16.6667	0	33.3333	16.6667	0	50	100
Actinobacteria	Kibdelosporangium(g)	6	50	0	0	66.6667	0	0	16.6667	0	0	0	0	0	0	0	0	0	16.6667	0	0	0	16.6667	0	0	0	16.6667	100
Armatimonadetes	Chthonomonadetes(c)	6	16.6667	0	0	50	0	0	0	0	0	16.6667	0	0	0	33.3333	0	0	0	0	0	16.6667	0	0	0	0	33.3333	83.3333
Acidobacteria	Other	6	0	0	16.6667	33.3333	0	0	0	0	0	0	0	0	0	0	0	0	0	0	0	0	0	0	0	0	16.6667	50
Gammaproteobacteria	KI89A_clade(o)	6	0	0	16.6667	33.3333	0	16.6667	16.6667	0	16.6667	16.6667	16.6667	0	0	66.6667	0	0	0	16.6667	0	0	0	0	0	0	0	100
Actinobacteria	Aeromicrobium(g)	6	66.6667	0	33.3333	16.6667	0	16.6667	0	16.6667	16.6667	0	33.3333	0	0	16.6667	0	0	0	0	0	0	0	0	0	33.3333	66.6667	66.6667
Cyanobacteria	Other	6	0	0	16.6667	16.6667	0	0	0	0	0	0	0	0	0	0	0	0	0	0	0	0	0	0	16.6667	0	0	50
Deltaproteobacteria	SAR324_clade(Marine_group_B)(o)	6	16.6667	0	33.3333	16.6667	0	16.6667	16.6667	0	0	16.6667	0	0	0	0	0	0	0	0	0	0	0	0	0	0	0	50
Verrucomicrobia	Cand._Methylacidiphilum(g)	6	16.6667	0	16.6667	16.6667	0	0	0	16.6667	0	0	0	0	0	16.6667	16.6667	0	0	0	16.6667	0	0	16.6667	0	0	16.6667	66.6667
Actinobacteria	Friedmanniella(g)	6	16.6667	0	0	0	16.6667	0	16.6667	0	0	0	0	0	0	0	16.6667	0	0	0	0	0	33.3333	0	16.6667	0	83.3333	66.6667
Betaproteobacteria	Methylophilaceae(f)	6	16.6667	0	0	0	0	0	0	16.6667	0	0	0	0	0	0	0	0	0	0	0	0	16.6667	0	0	16.6667	0	33.3333
Firmicutes	Limnochordaceae(f)	6	0	0	16.6667	0	0	0	0	0	0	0	0	0	0	0	0	0	0	0	0	0	0	0	16.6667	0	0	50
Gammaproteobacteria	Alteromonadales(o)	6	0	0	0	0	0	0	0	0	0	0	0	0	0	0	0	0	0	0	0	0	0	0	0	0	16.6667	16.6667
Verrucomicrobia	Terrimicrobium(g)	6	33.3333	0	0	0	0	0	16.6667	0	0	0	16.6667	0	0	16.6667	0	0	0	0	16.6667	16.6667	16.6667	0	0	0	0	33.3333
Deltaproteobacteria	Bradymonadales(o)	5	20	40	0	40	0	0	40	0	0	20	0	0	20	0	0	0	0	0	0	0	0	0	0	0	0	60
Gammaproteobacteria	Sulfurifustis(g)	5	20	20	20	40	0	0	0	0	0	0	0	0	20	0	0	0	0	0	0	20	0	0	0	20	0	100
Alphaproteobacteria	Hyphomonadaceae(f)	5	40	20	20	20	0	0	0	0	0	0	0	0	0	20	0	0	0	0	0	20	20	0	0	0	80	80
Planctomycetes	Urania-1B-19(g)	5	0	20	0	20	0	0	20	0	0	20	0	0	0	0	0	0	0	0	0	0	0	0	0	0	0	60
Betaproteobacteria	B1_7BS(o)	5	0	0	80	60	0	20	0	0	0	0	40	20	0	0	0	0	0	0	0	0	40	0	20	0	100	80
Gammaproteobacteria	Other	5	20	0	0	40	0	0	0	0	20	0	40	0	0	0	0	0	0	0	0	0	20	0	0	0	20	40
Planctomycetes	Blastopirellula(g)	5	0	0	20	40	0	0	0	0	0	20	0	0	0	40	0	0	0	0	0	0	0	20	0	0	20	80
Actinobacteria	Blastococcus(g)	5	0	0	0	20	0	0	0	0	0	0	0	0	20	0	0	0	0	0	0	0	0	20	0	0	0	80
Armatimonadetes	Armatimonadia(c)	5	0	0	20	20	0	0	0	0	20	0	0	0	0	0	0	0	0	0	0	20	0	0	0	0	20	60
Armatimonadetes	Armatimonadetes(p)	5	0	0	0	20	0	0	0	0	0	0	0	20	0	0	0	0	20	0	20	0	0	0	0	0	0	80
Spirochaetes	Spirochaetes(p)	5	20	0	0	20	0	0	0	20	0	0	0	0	0	0	0	0	0	0	0	0	0	0	0	0	0	80
Actinobacteria	Corynebacteriales(o)	5	0	0	0	0	0	0	0	0	0	0	0	0	0	0	0	0	0	0	0	0	0	20	0	0	0	60
Actinobacteria	Crossiella(g)	5	0	0	0	0	0	0	0	0	0	0	0	0	0	0	0	0	0	0	20	0	0	0	0	0	20	40
Actinobacteria	Frondihabitans(g)	5	40	0	0	0	0	0	40	0	0	0	0	0	0	0	0	0	20	0	0	0	0	0	40	0	80	60
Actinobacteria	Gordonia(g)	5	20	0	0	0	0	0	0	0	0	0	20	0	0	0	20	0	0	0	0	0	0	0	0	0	20	60
Actinobacteria	Microbispora(g)	5	20	0	20	0	0	20	0	0	0	0	0	0	0	40	0	20	0	0	0	0	20	0	0	0	20	80
Actinobacteria	PeM15(o)	5	0	0	0	0	0	0	0	0	0	0	0	0	20	0	0	0	0	0	20	0	0	0	0	0	0	80
Actinobacteria	Streptomycetaceae(f)	5	20	0	0	0	0	0	0	0	0	0	0	0	0	0	0	0	0	0	0	20	0	0	0	0	0	80
Omnitrophica	Omnitrophica(p)	5	0	0	20	0	0	0	20	0	0	0	0	0	0	0	0	0	0	0	0	20	0	0	0	0	0	60
Parcubacteria	Parcubacteria(p)	5	0	0	0	0	0	0	0	20	0	0	0	20	0	0	0	0	0	0	0	0	0	0	20	0	0	60
Tenericutes	Tenericutes(p)	5	0	0	0	0	0	0	0	0	0	40	0	0	0	0	0	0	0	0	0	0	0	0	0	20	20	80
Gemmatimonadetes	S0134_(c)	4	0	25	0	50	0	0	0	0	0	25	0	0	0	25	0	0	0	0	0	0	0	0	0	0	25	75
Actinobacteria	Actinocorallia(g)	4	25	25	0	25	0	0	0	0	0	0	0	0	0	0	0	0	0	0	0	0	0	0	0	0	0	100
Elusimicrobia	Elusimicrobia(p)	4	25	25	0	25	0	0	0	0	0	0	0	0	0	0	25	0	25	0	0	0	0	0	0	0	0	100
Actinobacteria	Promicromonospora(g)	4	100	0	0	50	0	0	0	0	0	0	0	0	0	0	0	0	0	0	0	0	75	50	0	0	25	100
Deltaproteobacteria	Other	4	0	0	25	50	0	0	0	0	0	0	0	0	0	0	0	0	0	0	0	0	0	0	0	0	0	75
Acidobacteria	SG_25(c)	4	0	0	0	25	25	0	25	0	0	0	50	0	0	25	25	25	0	0	0	0	0	25	0	0	25	100
Actinobacteria	Jatrophihabitans(g)	4	50	0	0	25	25	0	0	0	0	0	0	0	0	0	25	0	0	0	0	0	0	0	0	0	25	75
Actinobacteria	Thermomonosporaceae(f)	4	25	0	0	25	0	0	0	0	0	0	0	0	0	25	0	0	0	0	0	0	0	0	0	0	25	75
Deltaproteobacteria	G55(g)	4	25	0	0	25	25	0	0	0	0	0	50	50	0	25	0	0	0	0	0	0	25	0	0	0	25	100
Planctomycetes	Rhodopirellula(g)	4	0	0	0	25	0	0	0	0	0	25	0	0	0	0	0	0	0	0	0	25	0	0	0	0	0	50
Actinobacteria	Nocardiaceae(f)	4	75	0	25	0	0	50	0	0	0	50	0	0	0	0	0	0	0	0	0	0	0	0	0	0	50	100
Actinobacteria	Nocardioidaceae(f)	4	0	0	25	0	0	0	0	25	0	0	0	0	0	25	0	0	0	0	0	0	0	0	0	0	0	100
Actinobacteria	Salinispora(g)	4	0	0	0	0	0	0	0	0	0	0	25	0	0	25	0	0	0	0	0	0	0	0	0	0	0	50
Gammaproteobacteria	HTA4(o)	4	0	0	0	0	0	0	0	0	0	0	0	0	0	0	0	0	25	0	0	0	0	0	0	0	0	100
Gracilibacteria	Gracilibacteria(p)	4	0	0	0	0	0	0	0	0	0	0	0	0	0	0	0	0	0	0	0	0	0	0	0	0	0	75
Verrucomicrobia	Opitutae_vadinHA64(o)	4	0	0	0	0	0	0	25	0	0	0	0	0	0	0	0	25	0	0	0	0	0	0	0	0	0	75
Planctomycetes	Zavarzinella(g)	3	33.3333	33.3333	0	66.6667	0	0	0	0	0	0	33.3333	0	0	0	0	0	0	0	0	0	0	0	33.3333	0	0	0
Gemmatimonadetes	BD2-11(c)	3	33.3333	0	0	66.6667	0	0	0	0	33.3333	0	0	0	0	33.3333	0	0	0	0	0	0	0	0	0	0	33.3333	100
WS2	WS2(p)	3	0	0	0	66.6667	0	0	0	0	33.3333	33.3333	33.3333	0	0	0	0	0	0	0	0	0	33.3333	33.3333	0	0	0	100
Chlorobi	Chlorobia_SJA-28(f)	3	0	0	0	33.3333	0	0	0	0	0	0	0	0	0	0	0	0	0	0	0	33.3333	0	0	0	0	0	66.6667
Gammaproteobacteria	Xanthomonadaceae(o)	3	33.3333	0	0	33.3333	0	0	0	0	0	33.3333	0	33.3333	0	0	0	0	0	0	0	0	0	0	0	0	33.3333	100
Planctomycetes	mle1-8(f)	3	33.3333	0	33.3333	33.3333	0	0	0	33.3333	0	0	0	0	0	0	0	33.3333	0	0	0	66.6667	0	0	0	0	100	100
Planctomycetes	Nostocoida(g)	3	0	0	0	33.3333	0	0	0	0	0	33.3333	0	0	0	66.6667	0	0	0	0	0	0	0	0	0	0	0	66.6667
Actinobacteria	Agrococcus(g)	3	0	0	0	0	0	0	0	0	0	0	0	0	0	0	0	0	0	0	0	0	0	0	0	0	33.3333	66.6667
Alphaproteobacteria	Wolbachia(g)	3	0	0	0	0	0	0	0	0	0	0	0	0	0	0	0	0	0	0	0	0	0	0	0	0	0	33.3333
BRC1	BRC1(p)	3	0	0	0	0	0	0	0	0	0	0	0	0	0	0	0	0	0	0	0	0	0	0	0	0	33.3333	100
Chlamydiae	Chlamydiae(p)	3	0	0	0	0	0	0	0	0	0	0	0	0	0	0	0	0	0	0	0	0	33.3333	33.3333	0	0	0	66.6667
Cyanobacteria	SubsectionIV(o)	3	0	0	0	0	33.3333	0	0	33.3333	0	0	0	0	0	0	0	0	0	0	0	0	0	0	0	0	66.6667	66.6667
Cyanobacteria	Vampirovibrionales(o)	3	0	0	33.3333	0	0	0	0	0	0	0	0	0	0	0	0	0	0	0	0	0	0	0	0	0	0	66.6667
Hydrogenedentes	Hydrogenedentes(p)	3	0	0	0	0	0	0	0	0	0	33.3333	0	0	0	0	0	0	0	0	0	0	0	0	0	0	0	33.3333
Planctomycetes	Pla1(f)	2	50	50	0	0	0	0	50	0	50	0	0	0	0	50	0	0	0	0	0	0	0	0	50	0	50	100
GAL15	GAL15(p)	2	0	0	0	50	0	0	50	0	0	0	0	0	50	0	0	0	0	0	0	0	0	50	50	0	0	50
Planctomycetes	CL500-3(g)	2	0	0	0	50	0	0	0	0	0	0	0	0	0	50	50	0	0	0	0	0	0	0	0	0	50	100
Betaproteobacteria	Other	2	0	0	0	0	0	0	0	0	0	50	0	0	0	0	0	0	0	0	0	0	50	0	0	0	0	50
Deinococcus_Thermus	Deinococcus_Thermus(p)	2	0	0	0	0	0	0	0	0	0	0	0	50	0	0	0	0	0	0	0	0	0	0	0	0	50	50
Planctomycetes	Phycisphaera(g)	2	0	0	0	0	0	0	0	0	0	0	0	50	0	0	0	0	0	0	0	0	50	0	0	0	0	100
Planctomycetes	Pla4(cl)	2	50	0	0	0	0	0	0	0	0	0	0	0	0	0	50	0	0	0	0	0	0	0	0	0	100	100
RBG-1	RBG-1(p)	1	0	100	0	100	0	0	0	0	0	0	0	0	0	0	0	0	0	0	0	0	0	0	0	0	0	100
Microgenomates	Microgenomates(p)	1	0	100	0	0	0	0	0	0	0	0	0	0	0	0	0	0	0	0	0	0	0	0	0	0	0	100
Planctomycetes	Pla3(cl)	1	0	0	0	100	0	0	0	0	0	0	0	0	0	100	0	0	0	0	0	100	0	0	0	0	100	100
Betaproteobacteria	Methylophilaceae(g)	1	0	0	0	0	0	0	0	0	0	0	0	0	0	0	0	0	0	0	0	0	0	0	0	0	0	0
Chlorobi	Chlorobi_OPB60(f)	1	0	0	0	0	0	0	0	0	0	0	0	0	0	0	0	0	0	0	0	0	0	0	0	0	0	0
FCPU426	FCPU426(p)	1	0	0	0	0	0	0	0	0	0	0	0	0	0	0	0	0	0	0	0	0	0	0	0	0	0	0
Fusobacteria	Fusobacteria(p)	1	0	0	0	0	0	0	0	0	0	0	0	0	0	0	0	0	0	0	0	0	0	0	0	0	0	0
Nitrospirae	wb1_A12(f)	1	0	0	0	0	0	0	100	0	0	0	0	0	0	0	0	0	0	0	0	0	0	0	0	0	0	100
Planctomycetes	Telmatocola(g)	1	100	0	0	0	0	0	100	0	0	0	0	0	0	0	0	0	0	0	0	0	0	0	0	0	100	100
